# Supplementary material for: Formulating sustainable planning for Goulan Yao Village based on the integration of cultural landscape gene theory and spatial analysis
Source: Sci Rep. 2025 Aug 14;15:29872. doi: 10.1038/s41598-025-15357-2 (PMC12354706; doi:10.1038/s41598-025-15357-2)
Supplement: Supplementary file 2 — Supplementary Information 2. [file 41598_2025_15357_MOESM2_ESM.csv]

Ref	x1	y1	x2	y2	Choice	Choice R3	Choice [Connectivity Wgt]	Choice [Connectivity Wgt] R3	Choice [Connectivity Wgt][Norm]	Choice [Connectivity Wgt][Norm] R3	Choice [Norm]	Choice [Norm] R3	Connectivity	Control	Controllability	Entropy	Entropy R3	Harmonic Mean Depth	Harmonic Mean Depth R3	Integration [HH]	Integration [HH] R3	Integration [P-value]	Integration [P-value] R3	Integration [Tekl]	Integration [Tekl] R3	Intensity	Intensity R3	Line Length	Mean Depth	Mean Depth R3	Mean Depth [Connectivity Wgt]	Mean Depth [Connectivity Wgt] R3	Node Count	Node Count R3	RA	RA R3	RA [Penn]	RA [Penn] R3	RRA	RRA R3	Relativised Entropy	Relativised Entropy R3	Total Connectivity	Total Connectivity R3	Total Depth	Total Depth R3
0	12376369.45	2887978.262	12376391.98	2887977.171	0	0	5228	26	0.001520898	0.11791383	0	0	2	0.66666669	0.5	6.2414846	1.5306391	7.2009673	3	0.14538997	0.8619656	0.14538997	0.8619656	0.57759792	0.52832085	0.11946906	1.7493018	22.548885	53.289543	2.1428571	53.023647	1.9047619	1158	8	0.090466335	0.38095239	0.41991314	0.27272728	6.8780532	1.1601391	9.5439987	1.2942394	2622	21	61656	15
1	12375252.77	2887691.036	12375276.05	2887685.745	0	0	2619	4	0.000761904	0.1632653	0	0	1	0.5	0.5	6.5910115	1.5	3.3490863	1.3333334	0.095379017	0.33333334	0.095379017	0.33333334	0.55629861	0	0.08276286	3	23.877064	80.707001	2	80.935547	1.7142857	1158	4	0.13790138	1	0.34052488	0	10.484487	3	10.909216	0.81028318	2622	7	93378	6
2	12375276.05	2887685.745	12375291.93	2887675.161	2312	4	10472	16	0.003046451	0.39506173	0.003457217	0.66666669	2	1.5	0.66666669	6.5892844	1.4575424	3.4569106	1.6	0.096589781	0.70398736	0.096589781	0.70398736	0.55691308	0.36907023	0.083791524	3.6438563	19.079496	79.707863	1.75	79.93631	1.4444444	1158	5	0.13617277	0.5	0.3439641	0.40000001	10.353063	1.42048	10.988723	0.79481012	2622	9	92222	7
3	12375291.93	2887675.161	12375321.56	2887660.874	4620	6	20934	30	0.006089994	0.49586776	0.006908453	0.60000002	2	1	0.5	6.5875573	1.4874687	3.5737662	2	0.097829498	0.87255627	0.097829498	0.87255627	0.55753577	0.5	0.084844746	2.9749374	32.897888	78.710457	1.8	78.938599	1.4545455	1158	6	0.13444716	0.40000001	0.34743541	0.42857143	10.221866	1.146058	11.063378	0.87540293	2622	11	91068	9
4	12375321.56	2887660.874	12375355.96	2887647.645	6924	6	31382	38	0.009129463	0.44970414	0.010353707	0.40000001	2	1	0.5	6.5858302	1.5491613	3.7008376	2.6666667	0.099099226	0.84912294	0.099099226	0.84912294	0.5581668	0.51139158	0.085923426	2.1688259	36.852268	77.714783	2	77.942413	1.6153846	1158	7	0.13272454	0.40000001	0.35093966	0.33333334	10.090897	1.1776857	11.133823	1.0911623	2622	13	89916	12
5	12375355.96	2887647.645	12375378.18	2887640.765	9224	6	41814	40	0.012164278	0.40816328	0.01379298	0.40000001	2	1	0.5	6.5841031	1.5491613	3.8395255	2.6666667	0.10040005	0.84912294	0.10040005	0.84912294	0.55880642	0.51139158	0.087028481	2.1688259	23.265297	76.720833	2	76.947746	1.7142857	1158	7	0.1310049	0.40000001	0.35447767	0.33333334	9.9601545	1.1776857	11.20056	1.0911623	2622	14	88766	12
6	12375378.18	2887640.765	12375410.99	2887634.945	11520	6	52230	40	0.015194438	0.40816328	0.017226271	0.40000001	2	1	0.5	6.582376	1.5491613	3.9914989	2.6666667	0.10173313	0.84912294	0.10173313	0.84912294	0.5594548	0.51139158	0.088160895	2.1688259	33.320755	75.728607	2	75.954613	1.7142857	1158	7	0.12928826	0.40000001	0.35805026	0.33333334	9.8296394	1.1776857	11.264019	1.0911623	2622	14	87618	12
7	12375410.99	2887634.945	12375439.03	2887630.711	13812	6	62630	40	0.018219944	0.40816328	0.020653581	0.40000001	2	1	0.5	6.5806489	1.5491613	4.1587634	2.6666667	0.10309967	0.84912294	0.10309967	0.84912294	0.5601123	0.51139158	0.089321695	2.1688259	28.363607	74.738113	2	74.963005	1.7142857	1158	7	0.12757459	0.40000001	0.36165833	0.33333334	9.6993523	1.1776857	11.324594	1.0911623	2622	14	86472	12
8	12375439.03	2887630.711	12375460.73	2887634.415	16100	6	73014	40	0.021240795	0.40816328	0.02407491	0.40000001	2	1	0.5	6.5789218	1.5491613	4.3437486	2.6666667	0.10450093	0.84912294	0.10450093	0.84912294	0.56077904	0.51139158	0.090511955	2.1688259	22.009842	73.749352	2	73.972923	1.7142857	1158	7	0.12586392	0.40000001	0.36530283	0.33333334	9.5692921	1.1776857	11.382653	1.0911623	2622	14	85328	12
9	12375460.73	2887634.415	12375493.54	2887634.415	18384	6	83382	40	0.024256991	0.40816328	0.027490258	0.40000001	2	1	0.5	6.5765424	1.5491613	4.4935727	2.6666667	0.10593826	0.84912294	0.10593826	0.84912294	0.56145531	0.51139158	0.09172371	2.1688259	32.808399	72.762314	2	72.98436	1.7142857	1158	7	0.12415626	0.40000001	0.36898464	0.33333334	9.4394598	1.1776857	11.439209	1.0911623	2622	14	84186	12
10	12375493.54	2887634.415	12375506.77	2887634.945	20664	6	93734	40	0.027268533	0.40816328	0.030899623	0.40000001	2	1	0.5	6.5735116	1.5491613	4.5978661	2.6666667	0.10741306	0.84912294	0.10741306	0.84912294	0.56214148	0.51139158	0.09295778	2.1688259	13.23978	71.777008	2	71.99733	1.7142857	1158	7	0.12245157	0.40000001	0.37270477	0.33333334	9.3098545	1.1776857	11.494621	1.0911623	2622	14	83046	12
11	12375506.77	2887634.945	12375531.11	2887641.824	22940	6	104070	40	0.030275419	0.40816328	0.03430301	0.40000001	2	1	0.5	6.5704808	1.5491613	4.7089806	2.6666667	0.1089268	0.84912294	0.1089268	0.84912294	0.56283772	0.51139158	0.094224356	2.1688259	25.295094	70.793434	2	71.011826	1.7142857	1158	7	0.12074988	0.40000001	0.37646422	0.33333334	9.1804771	1.1776857	11.548605	1.0911623	2622	14	81908	12
12	12375531.11	2887641.824	12375558.63	2887642.353	25212	6	114390	40	0.033277653	0.40816328	0.037700411	0.40000001	2	1	0.5	6.56745	1.5491613	4.8276076	2.6666667	0.11048104	0.84912294	0.11048104	0.84912294	0.56354433	0.51139158	0.095524743	2.1688259	27.521786	69.811584	2	70.02784	1.7142857	1158	7	0.11905118	0.40000001	0.38026404	0.33333334	9.0513268	1.1776857	11.601543	1.0911623	2622	14	80772	12
13	12375558.63	2887642.353	12375576.62	2887644.47	27480	6	124694	42	0.03627523	0.37333333	0.041091833	0.40000001	2	1	0.5	6.5644193	1.5491613	4.9545364	2.6666667	0.11207742	0.84912294	0.11207742	0.84912294	0.56426162	0.51139158	0.096860312	2.1688259	18.115786	68.831459	2	69.045387	1.8	1158	7	0.11735547	0.40000001	0.38410529	0.33333334	8.9224033	1.1776857	11.65385	1.0911623	2622	15	79638	12
14	12375576.62	2887644.47	12375597.78	2887649.232	29744	6	134982	54	0.039268155	0.29916897	0.044477277	0.2857143	2	1	0.5	6.561388	1.5306391	5.0906696	3	0.11371767	0.8619656	0.11371767	0.8619656	0.56498998	0.52832085	0.0982325	1.7493018	21.695866	67.853065	2.1428571	68.064453	2	1158	8	0.11566275	0.38095239	0.38798907	0.27272728	8.7937078	1.1601391	11.705982	1.2942394	2622	19	78506	15
15	12375597.78	2887649.232	12375617.36	2887652.936	32004	8	145252	76	0.042255841	0.34467119	0.047856733	0.2857143	2	0.83333331	0.40000001	6.5590091	1.5388472	5.3170629	3.4285715	0.11540361	0.98558021	0.11540361	0.98558021	0.56572962	0.57015699	0.099652737	1.7312031	19.926519	66.876404	2.125	67.085052	1.8571428	1158	9	0.11397302	0.32142857	0.39191657	0.30769232	8.6652393	1.0146308	11.757825	1.293768	2622	21	77376	17
16	12375617.36	2887652.936	12375622.35	2887654.807	34260	12	158053	100	0.045979831	0.37807184	0.051230215	0.33333334	3	1.1666666	0.5	6.557282	1.563269	5.660408	4	0.11713718	1.2222222	0.11713718	1.2222222	0.56648099	0.63092977	0.10112309	1.9540863	5.3268704	65.901466	2	66.10717	1.6521739	1158	10	0.11228628	0.25	0.39588898	0.40000001	8.5369987	0.81818181	11.810061	1.2090708	2622	23	76248	18
17	12375622.35	2887654.807	12375625.83	2887656.111	63224	12	294889	100	0.085787341	0.37807184	0.094541125	0.33333334	3	1.1666666	0.5	6.5555549	1.563269	6.0584946	4	0.11890112	1.2222222	0.11890112	1.2222222	0.56723619	0.63092977	0.10261886	1.9540863	3.715565	64.938637	2	65.140732	1.6521739	1158	10	0.11062048	0.25	0.39981017	0.40000001	8.4103498	0.81818181	11.827119	1.2090708	2622	23	75134	18
18	12375625.83	2887656.111	12375646.47	2887669.341	65424	8	307428	76	0.089435108	0.34467119	0.097830862	0.2857143	2	0.83333331	0.40000001	6.5527525	1.5388472	6.37222	3.4285715	0.12069581	0.98558021	0.12069581	0.98558021	0.56799513	0.57015699	0.10412327	1.7312031	24.513632	63.9879	2.125	64.185738	1.8571428	1158	9	0.1089756	0.32142857	0.40367889	0.30769232	8.2852917	1.0146308	11.811028	1.293768	2622	21	74034	17
19	12375646.47	2887669.341	12375673.99	2887684.157	67620	6	317430	54	0.092344828	0.29916897	0.10111462	0.2857143	2	1	0.5	6.5485601	1.5306391	6.5497499	3	0.12254208	0.8619656	0.12254208	0.8619656	0.56876636	0.52832085	0.10564843	1.7493018	31.252342	63.038895	2.1428571	63.232265	2	1158	8	0.10733373	0.38095239	0.40759295	0.27272728	8.1604624	1.1601391	11.799124	1.2942394	2622	19	72936	15
20	12375673.99	2887684.157	12375696.74	2887695.27	69812	6	327414	42	0.095249318	0.37333333	0.1043924	0.40000001	2	1	0.5	6.5436296	1.5491613	6.693512	2.6666667	0.1244422	0.84912294	0.1244422	0.84912294	0.5695501	0.51139158	0.10720584	2.1688259	25.322742	62.091618	2	62.280319	1.8	1158	7	0.10569484	0.40000001	0.41155365	0.33333334	8.0358591	1.1776857	11.790648	1.0911623	2622	15	71840	12
21	12375696.74	2887695.27	12375712.09	2887703.207	72000	6	337382	40	0.098149151	0.40816328	0.1076642	0.40000001	2	1	0.5	6.5380249	1.5491613	6.8041701	2.6666667	0.12639855	0.84912294	0.12639855	0.84912294	0.57034689	0.51139158	0.10879797	2.1688259	17.277081	61.146069	2	61.329903	1.7142857	1158	7	0.10405894	0.40000001	0.41556227	0.33333334	7.9114838	1.1776857	11.78559	1.0911623	2622	14	70746	12
22	12375712.09	2887703.207	12375744.36	2887716.436	74184	6	347334	40	0.10104432	0.40816328	0.11093001	0.40000001	2	1	0.5	6.5324202	1.5491613	6.9206834	2.6666667	0.12841363	0.84912294	0.12841363	0.84912294	0.57115704	0.51139158	0.11043773	2.1688259	34.885025	60.202248	2	60.381008	1.7142857	1158	7	0.10242603	0.40000001	0.41962025	0.33333334	7.7873354	1.1776857	11.783422	1.0911623	2622	14	69654	12
23	12375744.36	2887716.436	12375776.11	2887730.195	76364	6	357270	40	0.10393485	0.40816328	0.11418984	0.40000001	2	1	0.5	6.5265007	1.5491613	7.0282502	2.6666667	0.13049012	0.84912294	0.13049012	0.84912294	0.57198107	0.51139158	0.11212189	2.1688259	34.602833	59.260155	2	59.43364	1.7142857	1158	7	0.10079612	0.40000001	0.42372897	0.33333334	7.663415	1.1776857	11.78467	1.0911623	2622	14	68564	12
24	12375776.11	2887730.195	12375793.05	2887736.545	78540	6	367190	40	0.10682071	0.40816328	0.1174437	0.40000001	2	1	0.5	6.5196285	1.5491613	7.110249	2.6666667	0.1326309	0.84912294	0.1326309	0.84912294	0.57281941	0.51139158	0.11384134	2.1688259	18.084871	58.319794	2	58.487797	1.7142857	1158	7	0.099169195	0.40000001	0.42788991	0.33333334	7.5397215	1.1776857	11.790239	1.0911623	2622	14	67476	12
25	12375793.05	2887736.545	12375814.74	2887743.424	80712	6	377094	40	0.10970192	0.40816328	0.12069156	0.40000001	2	1	0.5	6.5115972	1.5491613	7.171638	2.6666667	0.13483894	0.84912294	0.13483894	0.84912294	0.57367259	0.51139158	0.11559403	2.1688259	22.760393	57.381157	2	57.54348	1.7142857	1158	7	0.097545259	0.40000001	0.43210468	0.33333334	7.4162555	1.1776857	11.800655	1.0911623	2622	14	66390	12
26	12375814.74	2887743.424	12375830.62	2887749.774	82880	6	386982	40	0.11257848	0.40816328	0.12393345	0.40000001	2	1	0.5	6.5034027	1.5491613	7.2752643	2.6666667	0.13711746	0.84912294	0.13711746	0.84912294	0.57454103	0.51139158	0.11739945	2.1688259	17.097898	56.444252	2	56.600685	1.7142857	1158	7	0.09592431	0.40000001	0.43637481	0.33333334	7.2930169	1.1776857	11.815289	1.0911623	2622	14	65306	12
27	12375830.62	2887749.774	12375857.08	2887761.945	85044	6	396854	40	0.11545038	0.40816328	0.12716936	0.40000001	2	1	0.5	6.4947305	1.5491613	7.4387965	2.6666667	0.13946991	0.84912294	0.13946991	0.84912294	0.57542533	0.51139158	0.1192544	2.1688259	29.123449	55.509075	2	55.65942	1.7142857	1158	7	0.094306357	0.40000001	0.44070202	0.33333334	7.1700058	1.1776857	11.834875	1.0911623	2622	14	64224	12
28	12375857.08	2887761.945	12375886.18	2887774.645	87204	6	406710	40	0.11831763	0.40816328	0.13039929	0.40000001	2	1	0.5	6.4856777	1.5491613	7.6113801	2.6666667	0.14189988	0.84912294	0.14189988	0.84912294	0.57632607	0.51139158	0.12116308	2.1688259	31.75448	54.575626	2	54.719681	1.7142857	1158	7	0.092691399	0.40000001	0.445088	0.33333334	7.0472221	1.1776857	11.859794	1.0911623	2622	14	63144	12
29	12375886.18	2887774.645	12375906.29	2887784.699	89360	6	416550	40	0.12118023	0.40816328	0.13362323	0.40000001	2	1	0.5	6.4753423	1.5491613	7.7785134	2.6666667	0.14441131	0.84912294	0.14441131	0.84912294	0.5772438	0.51139158	0.12311102	2.1688259	22.481831	53.643906	2	53.781464	1.7142857	1158	7	0.091079421	0.40000001	0.44953457	0.33333334	6.9246655	1.1776857	11.891494	1.0911623	2622	14	62066	12
30	12375906.29	2887784.699	12375914.23	2887783.641	91512	6	426374	40	0.12403817	0.40816328	0.13684119	0.40000001	2	1	0.5	6.4647455	1.5491613	7.9553971	2.6666667	0.14700831	0.84912294	0.14700831	0.84912294	0.57817918	0.51139158	0.12511992	2.1688259	8.00774	52.713917	2	52.844776	1.7142857	1158	7	0.089470439	0.40000001	0.4540436	0.33333334	6.8023367	1.1776857	11.929581	1.0911623	2622	14	60990	12
31	12375914.23	2887783.641	12375931.69	2887780.995	93660	6	436182	44	0.12689145	0.34375	0.14005317	0.40000001	2	1	0.5	6.4542179	1.5491613	8.1600637	2.6666667	0.14969534	0.84912294	0.14969534	0.84912294	0.57913291	0.51139158	0.12719944	2.1688259	17.6618	51.785652	2	51.909611	1.875	1158	7	0.087864451	0.40000001	0.45861703	0.33333334	6.6802349	1.1776857	11.974459	1.0911623	2622	16	59916	12
32	12375931.69	2887780.995	12375948.62	2887777.291	95804	6	445974	72	0.12974007	0.21301775	0.14325917	0.21428572	2	1	0.5	6.4443336	1.4843777	8.4050627	3.2	0.15247713	0.8870222	0.15247713	0.8870222	0.58010554	0.54406804	0.1293648	1.4843777	17.333815	50.859119	2.25	50.975971	2.2307692	1158	9	0.086261451	0.35714287	0.46325693	0.23076923	6.5583606	1.1273675	12.026428	1.47219	2622	26	58844	18
33	12375948.62	2887777.291	12375959.74	2887775.703	97944	10	455746	126	0.13258289	0.26222685	0.14645919	0.22222222	2	0.75	0.33333334	6.4347143	1.5085742	8.681262	4	0.15535878	1.1058542	0.15535878	1.1058542	0.58109796	0.60528529	0.13161296	1.5085742	11.22532	49.934315	2.2	50.043861	1.967742	1158	11	0.084661439	0.26666668	0.46796533	0.29411766	6.4367137	0.9042784	12.086953	1.4395257	2622	31	57774	22
34	12375959.74	2887775.703	12375964.78	2887777.806	100080	18	470330	208	0.13682558	0.27350429	0.14965323	0.23076923	4	1.25	0.5	6.4249868	1.5632838	8.9822836	5.7142859	0.15834576	1.4864661	0.15834576	1.4864661	0.58211094	0.67893922	0.13394064	1.6835364	5.4668155	49.011234	2.0769231	49.113274	1.7435898	1158	14	0.083064422	0.17948718	0.47274452	0.39130434	6.3152943	0.67273653	12.15785	1.373524	2622	39	56706	27
35	12375964.78	2887777.806	12375966.09	2887778.349	271186	18	1350723	208	0.39294422	0.27350429	0.40551421	0.23076923	4	1.25	0.5	6.4089222	1.5632838	9.0630255	5.7142859	0.16060379	1.4864661	0.16060379	1.4864661	0.58286637	0.67893922	0.13551101	1.6835364	1.4123385	48.336216	2.0769231	48.425629	1.7435898	1158	14	0.081896566	0.17948718	0.4748641	0.39130434	6.2265034	0.67273653	12.014852	1.373524	2622	39	55925	27
36	12375966.09	2887778.349	12375969.26	2887786.816	272188	10	1357853	126	0.39501846	0.26222685	0.40701252	0.22222222	2	0.75	0.33333334	6.3867545	1.5085742	8.9126606	4	0.16208948	1.1058542	0.16208948	1.1058542	0.58335865	0.60528529	0.13629156	1.5085742	9.04247	47.902332	2.2	47.973682	1.967742	1158	11	0.081145905	0.26666668	0.47431949	0.29411766	6.1694317	0.9042784	11.67415	1.4395257	2622	31	55423	22
37	12375969.26	2887786.816	12375977.2	2887791.578	273207	6	1362669	72	0.3964195	0.21301775	0.40853629	0.21428572	2	1	0.5	6.3650103	1.4843777	8.7739315	3.2	0.16362728	0.8870222	0.16362728	0.8870222	0.58386439	0.54406804	0.13711621	1.4843777	9.2566357	47.46154	2.25	47.514492	2.2307692	1158	9	0.080383286	0.35714287	0.47383669	0.23076923	6.1114502	1.1273675	11.365342	1.47219	2622	26	54913	18
38	12375977.2	2887791.578	12375992.54	2887795.812	274247	6	1367577	44	0.39784729	0.34375	0.41009143	0.40000001	2	1	0.5	6.3444486	1.5491613	8.6380825	2.6666667	0.16522247	0.84912294	0.16522247	0.84912294	0.58438492	0.51139158	0.13800569	2.1688259	15.919022	47.012966	2	47.047291	1.875	1158	7	0.079607204	0.40000001	0.47342756	0.33333334	6.0524459	1.1776857	11.085563	1.0911623	2622	16	54394	12
39	12375992.54	2887795.812	12376004.71	2887794.753	275307	6	1372575	40	0.39930129	0.40816328	0.41167647	0.40000001	2	1	0.5	6.3249168	1.5491613	8.5143394	2.6666667	0.16688387	0.84912294	0.16688387	0.84912294	0.58492267	0.51139158	0.13896433	2.1688259	12.216833	46.554882	2	46.570557	1.7142857	1158	7	0.078814678	0.40000001	0.4731144	0.33333334	5.9921908	1.1776857	10.833621	1.0911623	2622	14	53864	12
40	12376004.71	2887794.753	12376020.06	2887789.462	276399	6	1377725	40	0.40079948	0.40816328	0.4133094	0.40000001	2	1	0.5	6.3057451	1.5491613	8.490694	2.6666667	0.16862752	0.84912294	0.16862752	0.84912294	0.58548242	0.51139158	0.13999066	2.1688259	16.232611	46.083839	2	46.080471	1.7142857	1158	7	0.077999718	0.40000001	0.47294074	0.33333334	5.9302306	1.1776857	10.61169	1.0911623	2622	14	53319	12
41	12376020.06	2887789.462	12376033.29	2887782.582	277523	6	1383027	42	0.4023419	0.37333333	0.41499016	0.40000001	2	1	0.5	6.2874126	1.5491613	8.6086464	2.6666667	0.1704575	0.84912294	0.1704575	0.84912294	0.58606476	0.51139158	0.1410985	2.1688259	14.910817	45.599827	2	45.576279	1.8	1158	7	0.077162333	0.40000001	0.47291112	0.33333334	5.8665648	1.1776857	10.418809	1.0911623	2622	15	52759	12
42	12376033.29	2887782.582	12376044.93	2887776.232	278659	6	1388379	54	0.40389889	0.29916897	0.41668886	0.2857143	2	1	0.5	6.268259	1.5306391	8.7629089	3	0.17235467	0.8619656	0.17235467	0.8619656	0.58666319	0.52832085	0.14223433	1.7493018	13.260908	45.108902	2.1428571	45.065979	2	1158	8	0.076312982	0.38095239	0.47295803	0.27272728	5.8019896	1.1601391	10.255195	1.2942394	2622	19	52191	15
43	12376044.93	2887776.232	12376060.81	2887774.116	279809	8	1393785	78	0.40547156	0.32231405	0.41840848	0.2857143	2	0.83333331	0.40000001	6.2508097	1.5388472	8.9581127	3.4285715	0.17432217	0.98558021	0.17432217	0.98558021	0.58727813	0.57015699	0.14345756	1.7312031	16.015593	44.611065	2.125	44.54958	1.9090909	1158	9	0.075451665	0.32142857	0.47308403	0.30769232	5.736505	1.0146308	10.11846	1.293768	2622	22	51615	17
44	12376060.81	2887774.116	12376102.94	2887769.023	280978	12	1400632	119	0.40746346	0.30357143	0.42015654	0.26666668	3	1.1666666	0.5	6.2337809	1.5531402	9.2488565	4.3636365	0.17636339	1.2063863	0.17636339	1.2063863	0.58791012	0.627249	0.14474201	1.7084541	42.440918	44.106308	2.0999999	44.027077	1.8571428	1158	11	0.07457839	0.24444444	0.47329178	0.35294119	5.6701107	0.82892185	10.010313	1.3434201	2622	28	51031	21
45	12376102.94	2887769.023	12376108.96	2887768.295	273487	12	1375439	143	0.40013447	0.27929688	0.40895498	0.21818182	3	1.1666666	0.5	6.213769	1.5262643	9.3604612	4.6153846	0.17838061	1.2052853	0.17838061	1.2052853	0.58852887	0.62747359	0.14592761	1.5262643	6.0638227	43.618843	2.1818182	43.522121	1.96875	1158	12	0.073735021	0.23636363	0.47328505	0.31578946	5.6059904	0.82967907	9.8860111	1.4668683	2622	32	50467	24
46	12376108.96	2887768.295	12376163.99	2887759.299	274631	10	1382096	132	0.40207109	0.313912	0.41066563	0.22222222	2	0.66666669	0.33333334	6.1940041	1.5085742	9.3724451	4	0.18051858	1.1058542	0.18051858	1.1058542	0.5891785	0.60528529	0.1472069	1.5085742	55.763882	43.11409	2.2	43.003052	1.9655173	1158	11	0.072861746	0.26666668	0.47348857	0.29411766	5.5395961	0.9042784	9.7831144	1.4395257	2622	29	49883	22
47	12376163.99	2887759.299	12376178.35	2887758.373	275826	12	1389047	127	0.40409321	0.32397959	0.41245255	0.26666668	3	1.1666666	0.5	6.1747074	1.5531402	9.5369186	4.3636365	0.18275777	1.2063863	0.18275777	1.2063863	0.58985215	0.627249	0.14856863	1.7084541	14.389751	42.598099	2.0999999	42.472923	1.8571428	1158	11	0.071969032	0.24444444	0.47383323	0.35294119	5.471724	0.82892185	9.7136898	1.3434201	2622	28	49286	21
48	12376178.35	2887758.373	12376180.4	2887758.241	286945	12	1445113	109	0.4204036	0.32248521	0.4290792	0.33333334	3	1.1666666	0.5	6.1554689	1.563269	9.5921202	4	0.18488593	1.2222222	0.18488593	1.2222222	0.59048623	0.63092977	0.14983043	1.9540863	2.0485508	42.119274	2	41.980167	1.8076923	1158	10	0.07114061	0.25	0.47370458	0.40000001	5.4087405	0.81818181	9.6250868	1.2090708	2622	26	48732	18
49	12376180.4	2887758.241	12376197.86	2887763.532	287978	8	1451136	112	0.42215577	0.20569329	0.43062389	0.17777778	2	0.83333331	0.40000001	6.1344376	1.4754353	9.5789709	3.8709676	0.18692511	1.0207884	0.18692511	1.0207884	0.59108824	0.58639652	0.15096544	1.3524823	18.246641	41.6707	2.3	41.517544	2.2121212	1158	11	0.070364535	0.2888889	0.47317511	0.23529412	5.3497357	0.97963494	9.5239573	1.5687064	2622	33	48213	23
50	12376197.86	2887763.532	12376213.74	2887770.412	289055	10	1456160	142	0.42361733	0.23183674	0.43223435	0.18181819	2	0.75	0.33333334	6.1132927	1.4854122	9.714098	4.2105265	0.18909104	1.1191936	0.18909104	1.1191936	0.59172183	0.60985333	0.15218835	1.3711498	17.301416	41.204842	2.2727273	41.038521	2.057143	1158	12	0.069558546	0.25454545	0.47285336	0.2631579	5.2884579	0.89350057	9.4621496	1.5487748	2622	35	47674	25
51	12376213.74	2887770.412	12376213.8	2887770.469	290229	18	1464512	196	0.42604706	0.28634039	0.43398988	0.27272728	4	1.25	0.5	6.0956759	1.5696367	10.058302	5.3333335	0.19149518	1.5154221	0.19149518	1.5154221	0.59241825	0.68604112	0.15367919	1.8550252	0.084797405	40.700085	2	40.520596	1.7027028	1158	13	0.068685271	0.18181819	0.47303391	0.42857143	5.2220635	0.65988213	9.4401646	1.2737888	2622	37	47090	24
52	12376213.8	2887770.469	12376225.91	2887781.524	161819	18	818466	232	0.23810321	0.28999999	0.24197379	0.23076923	4	1.25	0.5	6.0862155	1.5632838	11.401857	5.7142859	0.19129112	1.4864661	0.19129112	1.4864661	0.59235942	0.67893922	0.15327716	1.6835364	16.396053	40.742435	2.0769231	40.556065	1.775	1158	14	0.06875854	0.17948718	0.46585971	0.39130434	5.2276344	0.67273653	9.4143934	1.373524	2622	40	47139	27
53	12376225.91	2887781.524	12376242.31	2887788.403	160658	12	809932	200	0.23562056	0.29218408	0.2402377	0.18181819	2	0.58333331	0.2857143	6.0903473	1.4758458	10.536382	4.4444447	0.18890019	1.2123377	0.18890019	1.2123377	0.59166628	0.62951124	0.15146407	1.3704282	17.788231	41.245461	2.25	41.061405	1.972973	1158	13	0.069628827	0.22727273	0.46579477	0.2857143	5.2938013	0.82485271	9.3618307	1.5494391	2622	37	47721	27
54	12376242.31	2887788.403	12376256.39	2887793.431	159795	12	805003	160	0.23418665	0.26122448	0.23894723	0.21818182	3	1.1666666	0.5	6.0979128	1.5262643	10.374822	4.6153846	0.18717173	1.2052853	0.18717173	1.2052853	0.59116071	0.62747359	0.15026456	1.5262643	14.949635	41.617115	2.1818182	41.435547	2.057143	1158	12	0.07027182	0.23636363	0.46744785	0.31578946	5.3426871	0.82967907	9.3287382	1.4668683	2622	35	48151	24
55	12376256.39	2887793.431	12376257.13	2887793.695	135368	12	679342	106	0.19763009	0.33919999	0.20242065	0.33333334	3	1.1666666	0.5	6.1030898	1.563269	10.054364	4	0.18541987	1.2222222	0.18541987	1.2222222	0.59064442	0.63092977	0.14898451	1.9540863	0.78366381	42.000866	2	41.822655	1.76	1158	10	0.070935749	0.25	0.46889836	0.40000001	5.3931651	0.81818181	9.2917461	1.2090708	2622	25	48595	18
56	12376257.13	2887793.695	12376267.71	2887796.341	134452	8	674105	76	0.19610658	0.34467119	0.20105092	0.2857143	2	0.83333331	0.40000001	6.1080637	1.5388472	9.5720453	3.4285715	0.18365066	0.98558021	0.18365066	0.98558021	0.59011894	0.57015699	0.14768316	1.7312031	10.90901	42.395851	2.125	42.22197	1.8571428	1158	9	0.071619123	0.32142857	0.4701646	0.30769232	5.4451208	1.0146308	9.248313	1.293768	2622	21	49052	17
57	12376267.71	2887796.341	12376284.64	2887795.282	133562	6	670027	56	0.19492023	0.28	0.19972007	0.2857143	2	1	0.5	6.1163712	1.5306391	9.2813931	3	0.18196757	0.8619656	0.18196757	0.8619656	0.58961523	0.52832085	0.14652871	1.7493018	16.966438	42.77874	2.1428571	42.609459	2.05	1158	8	0.072281554	0.38095239	0.47154835	0.27272728	5.4954848	1.1601391	9.2431383	1.2942394	2622	20	49495	15
58	12376284.64	2887795.282	12376300.52	2887794.224	132705	6	666099	56	0.19377753	0.28	0.19843857	0.2857143	2	1	0.5	6.1302218	1.5306391	9.1307001	3	0.18038531	0.8619656	0.18038531	0.8619656	0.58913821	0.52832085	0.1455835	1.7493018	15.910236	43.145203	2.1428571	42.980549	2.05	1158	8	0.072915576	0.38095239	0.47309956	0.27272728	5.5436888	1.1601391	9.2617302	1.2942394	2622	20	49919	15
59	12376300.52	2887794.224	12376320.63	2887792.637	132589	8	665625	76	0.19363964	0.34467119	0.19826511	0.2857143	2	0.83333331	0.40000001	6.1257892	1.5388472	9.11689	3.4285715	0.180171	0.98558021	0.180171	0.98558021	0.5890733	0.57015699	0.14530538	1.7312031	20.170967	43.195332	2.125	43.025936	1.8571428	1158	9	0.073002309	0.32142857	0.47247285	0.30769232	5.550283	1.0146308	9.2030239	1.293768	2622	21	49977	17
60	12376320.63	2887792.637	12376325.53	2887794.923	133205	12	669290	100	0.19470583	0.37807184	0.19918624	0.33333334	3	1.1666666	0.5	6.1044588	1.563269	9.2049923	4	0.18131863	1.2222222	0.18131863	1.2222222	0.58941996	0.63092977	0.14572178	1.9540863	5.4076238	42.928265	2	42.744469	1.6521739	1158	10	0.072540246	0.25	0.46965706	0.40000001	5.5151529	0.81818181	9.0667439	1.2090708	2622	23	49668	18
61	12376325.53	2887794.923	12376328.57	2887796.341	179810	12	905026	100	0.26328474	0.37807184	0.26887637	0.33333334	3	1.1666666	0.5	6.0983067	1.563269	9.0825558	4	0.18052599	1.2222222	0.18052599	1.2222222	0.58918071	0.63092977	0.14493851	1.9540863	3.351615	43.112358	2	42.922577	1.6521739	1158	10	0.072858751	0.25	0.46732843	0.40000001	5.5393686	0.81818181	8.9959574	1.2090708	2622	23	49881	18
62	12376328.57	2887796.341	12376337.56	2887807.453	178333	8	896647	76	0.26084715	0.34467119	0.26666775	0.2857143	2	0.83333331	0.40000001	6.1082931	1.5388472	8.799036	3.4285715	0.17783244	0.98558021	0.17783244	0.98558021	0.58836132	0.57015699	0.14300971	1.7312031	14.297416	43.750217	2.125	43.562546	1.8571428	1158	9	0.073962308	0.32142857	0.46553567	0.30769232	5.623271	1.0146308	8.9796696	1.293768	2622	21	50619	17
63	12376337.56	2887807.453	12376339.68	2887815.391	176887	6	890101	54	0.25894284	0.29916897	0.26450551	0.2857143	2	1	0.5	6.120544	1.5306391	8.6136322	3	0.17527047	0.8619656	0.17527047	0.8619656	0.58757246	0.52832085	0.14123206	1.7493018	8.2148848	44.375107	2.1428571	44.186882	2	1158	8	0.07504344	0.38095239	0.46393856	0.27272728	5.7054677	1.1601391	8.9782104	1.2942394	2622	19	51342	15
64	12376339.68	2887815.391	12376341.79	2887829.678	175478	6	883745	42	0.25709379	0.37333333	0.26239857	0.40000001	2	1	0.5	6.1348057	1.5491613	8.4636869	2.6666667	0.17285256	0.84912294	0.17285256	0.84912294	0.58681935	0.51139158	0.13960825	2.1688259	14.443429	44.98185	2	44.790619	1.8	1158	7	0.076093167	0.40000001	0.46259373	0.33333334	5.7852774	1.1776857	8.9954491	1.0911623	2622	15	52044	12
65	12376341.79	2887829.678	12376345.5	2887841.32	174089	6	877477	40	0.25527033	0.40816328	0.26032156	0.40000001	2	1	0.5	6.1457119	1.5491613	8.2753105	2.6666667	0.17052691	0.84912294	0.17052691	0.84912294	0.58608675	0.51139158	0.13797469	2.1688259	12.216803	45.581676	2	45.387871	1.7142857	1158	7	0.077130929	0.40000001	0.46135691	0.33333334	5.8641772	1.1776857	9.0374975	1.0911623	2622	14	52738	12
66	12376345.5	2887841.32	12376345.5	2887851.903	172717	6	871277	42	0.25346667	0.37333333	0.25826997	0.40000001	2	1	0.5	6.1592398	1.5491613	8.2513371	2.6666667	0.16828875	0.84912294	0.16828875	0.84912294	0.585374	0.51139158	0.13646346	2.1688259	10.5833	46.174591	2	45.979023	1.8	1158	7	0.078156732	0.40000001	0.46022451	0.33333334	5.9421678	1.1776857	9.0983839	1.0911623	2622	15	53424	12
67	12376345.5	2887851.903	12376350.26	2887865.662	171373	6	865201	54	0.25169909	0.29916897	0.25626022	0.2857143	2	1	0.5	6.175386	1.5306391	8.3122959	3	0.16613369	0.8619656	0.16613369	0.8619656	0.58468038	0.52832085	0.13506907	1.7493018	14.559361	46.76059	2.1428571	46.56369	2	1158	8	0.07917057	0.38095239	0.45919305	0.27272728	6.019249	1.1601391	9.178278	1.2942394	2622	19	54102	15
68	12376350.26	2887865.662	12376357.67	2887877.303	170071	8	859327	78	0.24999025	0.32231405	0.25431329	0.2857143	2	0.83333331	0.40000001	6.1887026	1.5388472	8.3044825	3.4285715	0.16411576	0.98558021	0.16411576	0.98558021	0.58402419	0.57015699	0.13371617	1.7312031	13.799043	47.32325	2.125	47.123569	1.9090909	1158	9	0.080144033	0.32142857	0.45845121	0.30769232	6.0932603	1.0146308	9.2763844	1.293768	2622	22	54753	17
69	12376357.67	2887877.303	12376358.36	2887877.992	168844	12	852494	119	0.24800244	0.30357143	0.25247851	0.26666668	3	1.1666666	0.5	6.1935415	1.5531402	8.4949198	4.3636365	0.16231681	1.2063863	0.16231681	1.2063863	0.58343369	0.627249	0.13235381	1.7084541	0.97333246	47.836647	2.0999999	47.630436	1.8571428	1158	11	0.081032261	0.24444444	0.45244926	0.35294119	6.1607914	0.82892185	9.3728237	1.3434201	2622	28	55347	21
70	12376358.36	2887877.992	12376367.72	2887887.358	169802	12	853555	119	0.2483111	0.30357143	0.25391105	0.26666668	3	1.1666666	0.5	6.197567	1.5531402	8.6860218	4.3636365	0.16054223	1.2063863	0.16054223	1.2063863	0.58284587	0.627249	0.13099188	1.7084541	13.245383	48.354366	2.0999999	48.142639	1.8571428	1158	11	0.08192797	0.24444444	0.44639683	0.35294119	6.2288909	0.82892185	9.4384756	1.3434201	2622	28	55946	21
71	12376367.72	2887887.358	12376373.54	2887896.883	168598	8	846788	78	0.24634248	0.32231405	0.25211066	0.2857143	2	0.83333331	0.40000001	6.2041121	1.5388472	7.9704604	3.4285715	0.15878883	0.98558021	0.15878883	0.98558021	0.58225983	0.57015699	0.12969801	1.7312031	11.162818	48.87727	2.125	48.661709	1.9090909	1158	9	0.082832642	0.32142857	0.44625381	0.30769232	6.2976723	1.0146308	9.468235	1.293768	2622	22	56551	17
72	12376373.54	2887896.883	12376377.78	2887907.995	167437	6	841592	56	0.24483089	0.28	0.25037459	0.2857143	2	1	0.5	6.2131791	1.5306391	7.6240892	3	0.15714346	0.8619656	0.15714346	0.8619656	0.58170509	0.52832085	0.12854165	1.7493018	11.89153	49.378567	2.1428571	49.157131	2.05	1158	8	0.083699942	0.38095239	0.44635561	0.27272728	6.3636117	1.1601391	9.5080643	1.2942394	2622	20	57131	15
73	12376377.78	2887907.995	12376384.13	2887925.987	166334	6	836684	56	0.24340309	0.28	0.24872522	0.2857143	2	1	0.5	6.2251768	1.5306391	7.5223083	3	0.15560614	0.8619656	0.15560614	0.8619656	0.58118248	0.52832085	0.12752989	1.7493018	19.079407	49.856525	2.1428571	49.627003	2.05	1158	8	0.084526859	0.38095239	0.44671416	0.27272728	6.4264817	1.1601391	9.5569506	1.2942394	2622	20	57684	15
74	12376384.13	2887925.987	12376389.42	2887940.274	165319	8	832206	78	0.24210037	0.32231405	0.24720746	0.2857143	2	0.83333331	0.40000001	6.2317281	1.5388472	7.7610397	3.4285715	0.15419585	0.98558021	0.15419585	0.98558021	0.58069932	0.57015699	0.12650704	1.7312031	15.236063	50.303371	2.125	50.062546	1.9090909	1158	9	0.085299946	0.32142857	0.44165379	0.30769232	6.4852586	1.0146308	9.6177473	1.293768	2622	22	58201	17
75	12376389.42	2887940.274	12376398.94	2887952.974	164495	12	827931	116	0.24085672	0.31824416	0.2459753	0.26666668	3	1.1666666	0.5	6.2323093	1.5531402	8.5124979	4.3636365	0.15294375	1.2063863	0.15294375	1.2063863	0.58026731	0.627249	0.12549147	1.7084541	15.875	50.707001	2.0999999	50.450039	1.8148148	1158	11	0.085998274	0.24444444	0.431153	0.35294119	6.5383515	0.82892185	9.6845436	1.3434201	2622	27	58668	21
76	12376398.94	2887952.974	12376403.18	2887958.795	153538	12	778475	116	0.22646928	0.31824416	0.22959091	0.26666668	3	1.1666666	0.5	6.2294559	1.5531402	7.4151087	4.3636365	0.1520922	1.2063863	0.1520922	1.2063863	0.57997185	0.627249	0.12473561	1.7084541	7.1974568	50.985306	2.0999999	50.704426	1.8148148	1158	11	0.086479768	0.24444444	0.43393105	0.35294119	6.5749593	0.82892185	9.6536503	1.3434201	2622	27	58990	21
77	12376403.18	2887958.795	12376412.7	2887960.383	152877	8	775052	78	0.22547348	0.32231405	0.22860248	0.2857143	2	0.83333331	0.40000001	6.2294402	1.5388472	6.5091195	3.4285715	0.15121888	0.98558021	0.15121888	0.98558021	0.57966745	0.57015699	0.12401904	1.7312031	9.6563854	51.273983	2.125	50.968727	1.9090909	1158	9	0.08697921	0.32142857	0.43653008	0.30769232	6.6129313	1.0146308	9.605773	1.293768	2622	22	59324	17
78	12376412.7	2887960.383	12376425.93	2887963.558	152251	6	772472	54	0.22472292	0.29916897	0.22766641	0.2857143	2	1	0.5	6.2286949	1.5306391	5.7991915	3	0.1504378	0.8619656	0.1504378	0.8619656	0.57939392	0.52832085	0.1233637	1.7493018	13.604865	51.535004	2.1428571	51.205566	2	1158	8	0.087430805	0.38095239	0.43937752	0.27272728	6.647265	1.1601391	9.5777864	1.2942394	2622	19	59626	15
79	12376425.93	2887963.558	12376448.69	2887966.204	151651	6	770008	42	0.2240061	0.37333333	0.22676921	0.40000001	2	1	0.5	6.2310739	1.5491613	5.2488165	2.6666667	0.14966986	0.84912294	0.14966986	0.84912294	0.57912391	0.51139158	0.12278083	2.1688259	22.907518	51.794296	2	51.440502	1.8	1158	7	0.087879404	0.40000001	0.4421812	0.33333334	6.6813717	1.1776857	9.5737429	1.0911623	2622	15	59926	12
80	12376448.69	2887966.204	12376464.03	2887966.204	151059	6	767584	40	0.22330093	0.40816328	0.22588396	0.40000001	2	1	0.5	6.2312021	1.5491613	4.8137732	2.6666667	0.14891475	0.84912294	0.14891475	0.84912294	0.5788573	0.51139158	0.12216388	2.1688259	15.3459	52.051857	2	51.673531	1.7142857	1158	7	0.088325016	0.40000001	0.4449425	0.33333334	6.715251	1.1776857	9.5986042	1.0911623	2622	14	60224	12
81	12376464.03	2887966.204	12376485.2	2887957.737	150473	6	765196	40	0.22260623	0.40816328	0.2250077	0.40000001	2	1	0.5	6.2361131	1.5491613	4.5583677	2.6666667	0.14817972	0.84912294	0.14817972	0.84912294	0.57859671	0.51139158	0.12165668	2.1688259	22.797241	52.305099	2	51.901222	1.7142857	1158	7	0.088763148	0.40000001	0.44769064	0.33333334	6.7485619	1.1776857	9.6446266	1.0911623	2622	14	60517	12
82	12376485.2	2887957.737	12376516.42	2887946.624	149887	6	762812	40	0.2219127	0.40816328	0.22413144	0.40000001	2	1	0.5	6.2446589	1.5491613	4.4971218	2.6666667	0.14745189	0.84912294	0.14745189	0.84912294	0.57833761	0.51139158	0.12122502	2.1688259	33.139587	52.558342	2	52.128529	1.7142857	1158	7	0.089201279	0.40000001	0.45038006	0.33333334	6.7818727	1.1776857	9.7135973	1.0911623	2622	14	60810	12
83	12376516.42	2887946.624	12376547.11	2887935.512	149317	6	760496	40	0.22123893	0.40816328	0.22327909	0.40000001	2	1	0.5	6.2562966	1.5491613	4.4883933	2.6666667	0.1467312	0.84912294	0.1467312	0.84912294	0.57808006	0.51139158	0.12085731	2.1688259	32.641544	52.811581	2	52.355453	1.7142857	1158	7	0.089639418	0.40000001	0.4530125	0.33333334	6.8151836	1.1776857	9.8059473	1.0911623	2622	14	61103	12
84	12376547.11	2887935.512	12376564.05	2887927.574	148767	6	758268	40	0.22059077	0.40816328	0.22245666	0.40000001	2	1	0.5	6.2678614	1.5491613	4.5075488	2.6666667	0.146066	0.84912294	0.146066	0.84912294	0.5778414	0.51139158	0.1205318	2.1688259	18.701443	53.047535	2	52.56636	1.7142857	1158	7	0.090047643	0.40000001	0.45577043	0.33333334	6.8462205	1.1776857	9.9204912	1.0911623	2622	14	61376	12
85	12376564.05	2887927.574	12376590.5	2887920.695	148221	6	756060	42	0.21994844	0.37333333	0.2216402	0.40000001	2	1	0.5	6.2792082	1.5491613	4.5272284	2.6666667	0.1454068	0.84912294	0.1454068	0.84912294	0.577604	0.51139158	0.12020504	2.1688259	27.338074	53.283493	2	52.776886	1.8	1158	7	0.090455867	0.40000001	0.45847136	0.33333334	6.8772573	1.1776857	10.061999	1.0911623	2622	15	61649	12
86	12376590.5	2887920.695	12376608.5	2887910.641	147675	6	753852	54	0.2193061	0.29916897	0.22082375	0.2857143	2	1	0.5	6.2883716	1.5306391	4.5524297	3	0.14475353	0.8619656	0.14475353	0.8619656	0.57736784	0.52832085	0.11983961	1.7493018	20.610342	53.519447	2.1428571	52.987415	2	1158	8	0.090864092	0.38095239	0.46111688	0.27272728	6.9082947	1.1601391	10.232608	1.2942394	2622	19	61922	15
87	12376608.5	2887910.641	12376620.67	2887904.82	147129	8	751642	76	0.21866319	0.34467119	0.2200073	0.2857143	2	0.83333331	0.40000001	6.2998548	1.5388472	4.5938339	3.4285715	0.1441061	0.98558021	0.1441061	0.98558021	0.577133	0.57015699	0.11952146	1.7312031	13.491155	53.755402	2.125	53.197941	1.8571428	1158	9	0.091272324	0.32142857	0.46370864	0.30769232	6.9393315	1.0146308	10.428113	1.293768	2622	21	62195	17
88	12376620.67	2887904.82	12376647.02	2887910.786	146583	12	748865	100	0.21785532	0.37807184	0.21919085	0.33333334	3	1.1666666	0.5	6.3187652	1.563269	4.6533804	4	0.14346443	1.2222222	0.14346443	1.2222222	0.57689935	0.63092977	0.11934643	1.9540863	27.016247	53.991356	2	53.408466	1.6521739	1158	10	0.091680549	0.25	0.46624821	0.40000001	6.9703684	0.81818181	10.643904	1.2090708	2622	23	62468	18
89	12376647.02	2887910.786	12376648.71	2887911.17	117671	12	612630	100	0.17822264	0.37807184	0.17595769	0.33333334	3	1.1666666	0.5	6.3467331	1.563269	4.7074418	4	0.14275892	1.2222222	0.14275892	1.2222222	0.5766415	0.63092977	0.11928517	1.9540863	1.7395357	54.253242	2	53.644165	1.6521739	1158	10	0.092133634	0.25	0.46847826	0.40000001	7.0048161	0.81818181	10.822402	1.2090708	2622	23	62771	18
90	12376648.71	2887911.17	12376662.47	2887910.641	117020	8	609297	76	0.17725302	0.34467119	0.17498423	0.2857143	2	0.83333331	0.40000001	6.3755412	1.5388472	4.7325315	3.4285715	0.14201672	0.98558021	0.14201672	0.98558021	0.57636905	0.57015699	0.11920363	1.7312031	13.76857	54.531548	2.125	53.896263	1.8571428	1158	9	0.092615135	0.32142857	0.47050124	0.30769232	7.0414238	1.0146308	10.981194	1.293768	2622	21	63093	17
91	12376662.47	2887910.641	12376682.05	2887896.353	116380	6	606675	54	0.17649025	0.29916897	0.1740272	0.2857143	2	1	0.5	6.4091902	1.5306391	4.76687	3	0.14128676	0.8619656	0.14128676	0.8619656	0.57609999	0.52832085	0.1192168	1.7493018	24.237999	54.808125	2.1428571	54.146454	2	1158	8	0.093093641	0.38095239	0.47250065	0.27272728	7.0778046	1.1601391	11.164723	1.2942394	2622	19	63413	15
92	12376682.05	2887896.353	12376705.86	2887880.478	115744	6	604067	42	0.17573154	0.37333333	0.17307618	0.40000001	2	1	0.5	6.4400249	1.5491613	4.7948213	2.6666667	0.14056873	0.84912294	0.14056873	0.84912294	0.57583421	0.51139158	0.11918157	2.1688259	28.619062	55.082973	2	54.395119	1.8	1158	7	0.09356916	0.40000001	0.4744772	0.33333334	7.1139574	1.1776857	11.380518	1.0911623	2622	15	63731	12
93	12376705.86	2887880.478	12376720.68	2887867.249	115112	6	601475	42	0.1749775	0.37333333	0.17213112	0.40000001	2	1	0.5	6.4732728	1.5491613	4.8379741	2.6666667	0.13986243	0.84912294	0.13986243	0.84912294	0.57557172	0.51139158	0.11919493	2.1688259	19.86319	55.356094	2	54.642258	1.8	1158	7	0.094041683	0.40000001	0.47643152	0.33333334	7.1498828	1.1776857	11.623466	1.0911623	2622	15	64047	12
94	12376720.68	2887867.249	12376735.5	2887864.074	114579	6	599311	54	0.17434797	0.29916897	0.1713341	0.2857143	2	1	0.5	6.5047545	1.5306391	4.9029226	3	0.13916759	0.8619656	0.13916759	0.8619656	0.57531238	0.52832085	0.11917956	1.7493018	15.15306	55.627483	2.1428571	54.887489	2	1158	8	0.094511218	0.38095239	0.4783642	0.27272728	7.1855812	1.1601391	11.898067	1.2942394	2622	19	64361	15
95	12376735.5	2887864.074	12376751.9	2887861.958	114190	8	597769	78	0.17389937	0.32231405	0.17075242	0.2857143	2	0.83333331	0.40000001	6.5228267	1.5388472	4.6991234	3.4285715	0.13878551	0.98558021	0.13878551	0.98558021	0.57516932	0.57015699	0.11918256	1.7312031	16.540199	55.777874	2.125	55.017544	1.9090909	1158	9	0.094771408	0.32142857	0.48140511	0.30769232	7.2053633	1.0146308	12.1472	1.293768	2622	22	64535	17
96	12376751.9	2887861.958	12376755.93	2887859.607	113856	12	596136	122	0.1734243	0.29013079	0.17025298	0.26666668	3	1.1666666	0.5	6.5351467	1.5531402	4.524404	4.3636365	0.1384186	1.2063863	0.1384186	1.2063863	0.5750317	0.627249	0.11909197	1.7084541	4.6653924	55.923077	2.0999999	55.142258	1.8965517	1158	11	0.095022626	0.24444444	0.4844389	0.35294119	7.224463	0.82892185	12.431872	1.3434201	2622	29	64703	21
97	12376755.93	2887859.607	12376758.25	2887858.253	60826	12	318059	146	0.092527814	0.26813591	0.09095531	0.21818182	3	1.1666666	0.5	6.5408626	1.5262643	4.3879418	4.6153846	0.1376927	1.2052853	0.1376927	1.2052853	0.57475841	0.62747359	0.11857106	1.5262643	2.6859925	56.21262	2.1818182	55.42067	2	1158	12	0.095523559	0.23636363	0.486074	0.31578946	7.2625484	0.82967907	12.63789	1.4668683	2622	33	65038	24
98	12376758.25	2887858.253	12376767.77	2887838.674	60087	10	313717	134	0.091264665	0.29777777	0.089850254	0.22222222	2	0.66666669	0.33333334	6.5442734	1.5085742	4.2537413	4	0.13672316	1.1058542	0.13672316	1.1058542	0.5743916	0.60528529	0.11779753	1.5085742	21.773165	56.604149	2.2	55.804348	2	1158	11	0.09620095	0.26666668	0.48673639	0.29411766	7.3140492	0.9042784	12.765831	1.4395257	2622	30	65491	22
99	12376767.77	2887838.674	12376774.61	2887823.631	59686	12	311778	146	0.090700582	0.26813591	0.089250624	0.21818182	3	1.1666666	0.5	6.550776	1.5262643	4.2263021	4.6153846	0.13637552	1.2052853	0.13637552	1.2052853	0.57425952	0.62747359	0.11761475	1.5262643	16.524237	56.745895	2.1818182	55.925629	2	1158	12	0.096446186	0.23636363	0.48967046	0.31578946	7.3326945	0.82967907	13.049203	1.4668683	2622	33	65655	24
100	12376774.61	2887823.631	12376775.71	2887821.212	54838	16	289573	189	0.084240839	0.39334026	0.082001239	0.29090908	3	1	0.42857143	6.5620289	1.5566417	4.2028413	4.8000002	0.13602333	1.3057258	0.13602333	1.3057258	0.57412547	0.64768547	0.11751252	1.6981546	2.6577322	56.890232	2.090909	56.050724	1.8064516	1158	12	0.096695907	0.21818182	0.492529	0.36842105	7.3516803	0.76585758	13.326159	1.339381	2622	31	65822	23
101	12376775.71	2887821.212	12376781.67	2887800.377	54598	16	288238	186	0.08385247	0.41333333	0.081642359	0.29090908	3	1	0.42857143	6.5722528	1.5566417	4.1728301	4.8000002	0.13567922	1.3057258	0.13567922	1.3057258	0.57399422	0.64768547	0.11739787	1.6981546	21.668835	57.031979	2.090909	56.173531	1.7666667	1158	12	0.096941143	0.21818182	0.49536064	0.36842105	7.3703256	0.76585758	13.601274	1.339381	2622	30	65986	23
102	12376781.67	2887800.377	12376782.06	2887798.987	50970	12	271037	122	0.078848459	0.29013079	0.076217279	0.26666668	3	1.1666666	0.5	6.5835133	1.5531402	4.1653457	4.3636365	0.13536601	1.2063863	0.13536601	1.2063863	0.57387453	0.627249	0.11732753	1.7084541	1.4455138	57.161625	2.0999999	56.287949	1.8965517	1158	11	0.097165443	0.24444444	0.49825102	0.35294119	7.3873787	0.82892185	13.757567	1.3434201	2622	29	66136	21
103	12376782.06	2887779.407	12376782.06	2887798.987	50899	8	270327	94	0.078641906	0.25788751	0.076111108	0.22222222	2	0.83333331	0.40000001	6.5928516	1.5142466	4.1436038	3.6923077	0.13486168	1	0.13486168	1	0.57368129	0.57812965	0.1170562	1.5142466	19.579201	57.371651	2.2222223	56.484745	2.074074	1158	10	0.097528808	0.30555555	0.5003792	0.26666668	7.4150052	1	13.847273	1.4379251	2622	27	66379	20
104	12376781	2887761.416	12376782.06	2887779.407	51424	8	272889	94	0.079387233	0.25788751	0.076896161	0.22222222	2	0.83333331	0.40000001	6.6124458	1.5142466	4.1546884	3.6923077	0.1355475	1	0.1355475	1	0.57394391	0.57812965	0.11800114	1.5142466	18.022804	57.08643	2.2222223	56.181923	2.074074	1158	10	0.097035348	0.30555555	0.50682473	0.26666668	7.3774877	1	13.918823	1.4379251	2622	27	66049	20
105	12376779.05	2887754.39	12376781	2887761.416	52109	12	276998	122	0.080582596	0.29013079	0.077920467	0.26666668	3	1.1666666	0.5	6.640594	1.5531402	4.2022543	4.3636365	0.13626565	1.2063863	0.13626565	1.2063863	0.57421774	0.627249	0.11913133	1.7084541	7.291502	56.79084	2.0999999	55.86842	1.8965517	1158	11	0.096523941	0.24444444	0.51325631	0.35294119	7.3386064	0.82892185	14.014393	1.3434201	2622	29	65707	21
106	12376778.36	2887751.891	12376779.05	2887754.39	55151	16	295067	186	0.085839123	0.41333333	0.082469277	0.29090908	3	1	0.42857143	6.6632333	1.5566417	4.2272463	4.8000002	0.13678482	1.3057258	0.13678482	1.3057258	0.57441497	0.64768547	0.1199929	1.6981546	2.5942345	56.579082	2.090909	55.643021	1.7666667	1158	12	0.096157588	0.21818182	0.51885879	0.36842105	7.3107524	0.76585758	14.051136	1.339381	2622	30	65462	23
107	12376778.36	2887751.891	12376778.5	2887751.287	55596	16	298280	186	0.086773828	0.41333333	0.083134703	0.29090908	3	1	0.42857143	6.6811147	1.5566417	4.2415509	4.8000002	0.1372651	1.3057258	0.1372651	1.3057258	0.57459688	0.64768547	0.12073738	1.6981546	0.61889911	56.384617	2.090909	55.436691	1.7666667	1158	12	0.095821135	0.21818182	0.52422321	0.36842105	7.2851725	0.76585758	14.060153	1.339381	2622	30	65237	23
108	12376778.5	2887751.287	12376781	2887740.249	80707	12	425266	119	0.12371583	0.30357143	0.12068409	0.26666668	3	1.1666666	0.5	6.6902647	1.5531402	4.3523726	4.3636365	0.13792157	1.2063863	0.13792157	1.2063863	0.57484472	0.627249	0.12148096	1.7084541	11.319572	56.121002	2.0999999	55.160564	1.8571428	1158	11	0.095365055	0.24444444	0.52648771	0.35294119	7.2504973	0.82892185	14.045405	1.3434201	2622	28	64932	21
109	12376781	2887740.249	12376785.77	2887730.195	81378	8	429172	78	0.12485214	0.32231405	0.12168746	0.2857143	2	0.83333331	0.40000001	6.68752	1.5388472	4.5548506	3.4285715	0.13865425	0.98558021	0.13865425	0.98558021	0.57512015	0.57015699	0.12207621	1.7312031	11.125165	55.829731	2.125	54.858887	1.9090909	1158	9	0.094861127	0.32142857	0.52534586	0.30769232	7.2121844	1.0146308	13.991134	1.293768	2622	22	64595	17
110	12376785.77	2887730.195	12376795.82	2887723.845	82401	6	433868	54	0.12621827	0.29916897	0.12321719	0.2857143	2	1	0.5	6.6828742	1.5306391	4.7800164	3	0.13944557	0.8619656	0.13944557	0.8619656	0.57541627	0.52832085	0.12268764	1.7493018	11.891485	55.518581	2.1428571	54.536995	2	1158	8	0.094322808	0.38095239	0.52435601	0.27272728	7.1712565	1.1601391	13.983323	1.2942394	2622	19	64235	15
111	12376795.82	2887723.845	12376810.64	2887718.553	83852	6	440454	42	0.12813424	0.37333333	0.12538692	0.40000001	2	1	0.5	6.6587605	1.5491613	4.7234073	2.6666667	0.14118923	0.84912294	0.14118923	0.84912294	0.57606399	0.51139158	0.12377355	2.1688259	15.733298	54.845291	2	53.863846	1.8	1158	7	0.09315794	0.40000001	0.5265314	0.33333334	7.0826931	1.1776857	13.798225	1.0911623	2622	15	63456	12
112	12376810.64	2887718.553	12376821.75	2887715.378	85425	6	447590	42	0.13021019	0.37333333	0.12773909	0.40000001	2	1	0.5	6.6368995	1.5491613	4.6917887	2.6666667	0.14299564	0.84912294	0.14299564	0.84912294	0.57672811	0.51139158	0.12494562	2.1688259	11.557271	54.165081	2	53.182686	1.8	1158	7	0.091981113	0.40000001	0.52879894	0.33333334	6.9932199	1.1776857	13.63769	1.0911623	2622	15	62669	12
113	12376821.75	2887715.378	12376844.5	2887719.611	87012	6	454792	54	0.13230535	0.29916897	0.13011219	0.2857143	2	1	0.5	6.614913	1.5306391	4.675261	3	0.14486319	0.8619656	0.14486319	0.8619656	0.5774076	0.52832085	0.12615812	1.7493018	23.144642	53.479691	2.1428571	52.496567	2	1158	8	0.090795308	0.38095239	0.53114551	0.27272728	6.9030647	1.1601391	13.501396	1.2942394	2622	19	61876	15
114	12376844.5	2887719.611	12376856.67	2887726.491	88616	8	462078	76	0.13442495	0.34467119	0.13251069	0.2857143	2	0.83333331	0.40000001	6.5970225	1.5388472	4.6688309	3.4285715	0.14679976	0.98558021	0.14679976	0.98558021	0.57810462	0.57015699	0.12749891	1.7312031	13.980407	52.78738	2.125	51.802441	1.8571428	1158	9	0.089597546	0.32142857	0.53358865	0.30769232	6.8120003	1.0146308	13.384737	1.293768	2622	21	61075	17
115	12376856.67	2887726.491	12376865.6	2887732.444	90245	12	471347	100	0.13712144	0.37807184	0.1349466	0.33333334	3	1.1666666	0.5	6.5804687	1.563269	4.673008	4	0.14882153	1.2222222	0.14882153	1.2222222	0.57882428	0.63092977	0.12893055	1.9540863	10.732062	52.083839	2	51.096111	1.6521739	1158	10	0.088380344	0.25	0.53617001	0.40000001	6.7194576	0.81818181	13.295512	1.2090708	2622	23	60261	18
116	12376865.6	2887732.444	12376869.38	2887734.957	57151	12	299092	100	0.087010048	0.37807184	0.085459948	0.33333334	3	1.1666666	0.5	6.5801463	1.563269	4.6596684	4	0.14869323	1.2222222	0.14869323	1.2222222	0.57877886	0.63092977	0.12881309	1.9540863	4.5315399	52.127918	2	51.134628	1.6521739	1158	10	0.088456601	0.25	0.53576976	0.40000001	6.7252555	0.81818181	13.2715	1.2090708	2622	23	60312	18
117	12376869.38	2887734.957	12376878.9	2887745.541	55331	8	288861	76	0.084033705	0.34467119	0.082738437	0.2857143	2	0.83333331	0.40000001	6.5938716	1.5388472	4.626739	3.4285715	0.14643805	0.98558021	0.14643805	0.98558021	0.57797498	0.57015699	0.12712401	1.7312031	14.238394	52.915298	2.125	51.915714	1.8571428	1158	9	0.089818858	0.32142857	0.53243661	0.30769232	6.828826	1.0146308	13.315755	1.293768	2622	21	61223	17
118	12376878.9	2887745.541	12376885.78	2887751.362	53556	6	280881	54	0.081712216	0.29916897	0.08008422	0.2857143	2	1	0.5	6.6090832	1.5306391	4.6168065	3	0.14430469	0.8619656	0.14430469	0.8619656	0.57720512	0.52832085	0.12556098	1.7493018	9.0114517	53.6828	2.1428571	52.678108	2	1158	8	0.091146715	0.38095239	0.52933091	0.27272728	6.9297814	1.1601391	13.38937	1.2942394	2622	19	62111	15
119	12376885.78	2887751.362	12376890.01	2887757.712	51885	6	273411	42	0.07953909	0.37333333	0.077585511	0.40000001	2	1	0.5	6.6256614	1.5491613	4.619977	2.6666667	0.1423523	0.84912294	0.1423523	0.84912294	0.57649237	0.51139158	0.12417285	2.1688259	7.6317315	54.405357	2	53.390541	1.8	1158	7	0.092396811	0.40000001	0.52666938	0.33333334	7.0248256	1.1776857	13.507801	1.0911623	2622	15	62947	12
120	12376890.01	2887757.712	12376899.01	2887768.295	50345	6	266581	40	0.077552147	0.40816328	0.075282693	0.40000001	2	1	0.5	6.6425872	1.5491613	4.6244917	2.6666667	0.14057997	0.84912294	0.14057997	0.84912294	0.57583839	0.51139158	0.12294009	2.1688259	13.889948	55.078651	2	54.049198	1.7142857	1158	7	0.093561679	0.40000001	0.52447939	0.33333334	7.113389	1.1776857	13.679186	1.0911623	2622	14	63726	12
121	12376899.01	2887768.295	12376903.77	2887775.703	48955	6	260457	40	0.075770587	0.40816328	0.073204175	0.40000001	2	1	0.5	6.6670084	1.5491613	4.663343	2.6666667	0.13913016	0.84912294	0.13913016	0.84912294	0.57529837	0.51139158	0.12211952	2.1688259	8.8071985	55.642178	2	54.594204	1.7142857	1158	7	0.09453664	0.40000001	0.52327776	0.33333334	7.1875138	1.1776857	13.903259	1.0911623	2622	14	64378	12
122	12376903.77	2887775.703	12376911.71	2887784.17	47843	6	255591	42	0.074354999	0.37333333	0.071541362	0.40000001	2	1	0.5	6.6895757	1.5491613	4.7175074	2.6666667	0.13791509	0.84912294	0.13791509	0.84912294	0.57484227	0.51139158	0.12146273	2.1688259	11.605556	56.123596	2	55.058735	1.8	1158	7	0.09536954	0.40000001	0.52280194	0.33333334	7.2508388	1.1776857	14.180519	1.0911623	2622	15	64935	12
123	12376911.71	2887784.17	12376919.12	2887789.991	46932	6	251621	54	0.073200069	0.29916897	0.070179112	0.2857143	2	1	0.5	6.7105422	1.5306391	4.7770681	3	0.13693389	0.8619656	0.13693389	0.8619656	0.57447147	0.52832085	0.12097655	1.7493018	9.4214983	56.518581	2.1428571	55.438595	2	1158	8	0.096052907	0.38095239	0.52307236	0.27272728	7.3027945	1.1601391	14.513752	1.2942394	2622	19	65392	15
124	12376919.12	2887789.991	12376919.12	2887800.574	46068	8	247879	78	0.072111472	0.32231405	0.068887144	0.2857143	2	0.83333331	0.40000001	6.7314305	1.5388472	4.8371224	3.4285715	0.13602753	0.98558021	0.13602753	0.98558021	0.57412708	0.57015699	0.12054988	1.7312031	10.5834	56.888504	2.125	55.791382	1.9090909	1158	9	0.096692912	0.32142857	0.52354884	0.30769232	7.3514533	1.0146308	14.897803	1.293768	2622	22	65820	17
125	12376916.47	2887805.864	12376919.12	2887800.574	45270	12	243652	119	0.070881777	0.30357143	0.067693859	0.26666668	3	1.1666666	0.5	6.7520757	1.5531402	4.8968058	4.3636365	0.13519125	1.2063863	0.13519125	1.2063863	0.57380766	0.627249	0.1201762	1.7084541	5.914176	57.234226	2.0999999	56.117085	1.8571428	1158	11	0.097291052	0.24444444	0.52421939	0.35294119	7.3969288	0.82892185	15.3335	1.3434201	2622	28	66220	21
126	12376915.94	2887806.924	12376916.47	2887805.864	77689	16	419022	189	0.12189937	0.39334026	0.11617116	0.29090908	3	1	0.42857143	6.7686186	1.5566417	4.9200659	4.8000002	0.13399266	1.3057258	0.13399266	1.3057258	0.57334691	0.64768547	0.11940254	1.6981546	1.1853397	57.737251	2.090909	56.608696	1.8064516	1158	12	0.098161332	0.21818182	0.52355552	0.36842105	7.4630952	0.76585758	15.631314	1.339381	2622	31	66802	23
127	12376915.06	2887807.249	12376915.94	2887806.924	76251	16	409227	207	0.11904986	0.33795917	0.11402087	0.24242425	3	1	0.42857143	6.7839789	1.5415961	4.9320879	5.1063828	0.13243519	1.2989333	0.13243519	1.2989333	0.57274324	0.64596856	0.11828246	1.5415961	0.94315445	58.404495	2.1666667	57.274982	1.9142857	1158	13	0.099315733	0.21212122	0.52152926	0.33333334	7.5508633	0.76986253	15.778453	1.4444195	2622	35	67574	26
128	12376900.07	2887812.745	12376915.06	2887807.249	64927	16	350696	207	0.10202238	0.33795917	0.097087681	0.24242425	3	1	0.42857143	6.7803969	1.5415961	4.6574702	5.1063828	0.13175082	1.2989333	0.13175082	1.2989333	0.57247615	0.64596856	0.11760908	1.5415961	15.965344	58.702679	2.1666667	57.583904	1.9142857	1158	13	0.099831626	0.21212122	0.52258295	0.33333334	7.5900855	0.76986253	15.718533	1.4444195	2622	35	67919	26
129	12376892.35	2887814.907	12376900.07	2887812.745	64227	16	345773	189	0.10059021	0.39334026	0.096040949	0.29090908	3	1	0.42857143	6.7754579	1.5566417	4.4024706	4.8000002	0.13105981	1.3057258	0.13105981	1.3057258	0.57220525	0.64768547	0.11690701	1.6981546	8.0179577	59.006916	2.090909	57.898552	1.8064516	1158	12	0.10035799	0.21818182	0.52356815	0.36842105	7.6301041	0.76585758	15.649989	1.339381	2622	31	68271	23
130	12376886.84	2887816.449	12376892.35	2887814.907	53956	12	292607	119	0.085123472	0.30357143	0.080682352	0.26666668	3	1.1666666	0.5	6.7621865	1.5531402	4.2642932	4.3636365	0.13037795	1.2063863	0.13037795	1.2063863	0.57193685	0.627249	0.11607097	1.7084541	5.7200484	59.310284	2.0999999	58.215103	1.8571428	1158	11	0.10088284	0.24444444	0.52107644	0.35294119	7.6700087	0.82892185	15.513323	1.3434201	2622	28	68622	21
131	12376881.55	2887824.387	12376886.84	2887816.449	53245	8	288368	78	0.083890289	0.32231405	0.079619169	0.2857143	2	0.83333331	0.40000001	6.7422924	1.5388472	4.2192988	3.4285715	0.12969358	0.98558021	0.12969358	0.98558021	0.57166624	0.57015699	0.11512201	1.7312031	9.5397062	59.617977	2.125	58.539284	1.9090909	1158	9	0.10141519	0.32142857	0.51501	0.30769232	7.7104821	1.0146308	15.309318	1.293768	2622	22	68978	17
132	12376873.61	2887833.383	12376881.55	2887824.387	52572	6	285142	56	0.082951799	0.28	0.078612804	0.2857143	2	1	0.5	6.7212029	1.5306391	4.1841187	3	0.12903906	0.8619656	0.12903906	0.8619656	0.57140636	0.52832085	0.11418275	1.7493018	11.997088	59.915298	2.1428571	58.853928	2.05	1158	8	0.10192958	0.38095239	0.50893658	0.27272728	7.7495909	1.1601391	15.136411	1.2942394	2622	20	69322	15
133	12376863.02	2887834.441	12376873.61	2887833.383	51979	6	282274	56	0.082117461	0.28	0.077726074	0.2857143	2	1	0.5	6.6992612	1.5306391	4.1661372	3	0.1285187	0.8619656	0.1285187	0.8619656	0.571199	0.52832085	0.11335102	1.7493018	10.636182	60.153847	2.1428571	59.10984	2.05	1158	8	0.10234229	0.38095239	0.5032624	0.27272728	7.7809691	1.1601391	15.053149	1.2942394	2622	20	69598	15
134	12376850.32	2887834.97	12376863.02	2887834.441	51677	8	280706	76	0.081661306	0.34467119	0.077274479	0.2857143	2	0.83333331	0.40000001	6.6842828	1.5388472	4.1834435	3.4285715	0.12802486	0.98558021	0.12802486	0.98558021	0.57100153	0.57015699	0.11266301	1.7312031	12.71102	60.382023	2.125	59.355072	1.8571428	1158	9	0.10273706	0.32142857	0.49758685	0.30769232	7.8109827	1.0146308	14.993952	1.293768	2622	21	69862	17
135	12376832.33	2887837.087	12376850.32	2887834.97	51768	12	281141	103	0.081787854	0.3576389	0.077410556	0.33333334	3	1.1666666	0.5	6.6789975	1.563269	4.2159758	4	0.12823765	1.2222222	0.12823765	1.2222222	0.5710867	0.63092977	0.11276104	1.9540863	18.115774	60.283493	2	59.274982	1.7083334	1158	10	0.10256659	0.25	0.49460647	0.40000001	7.7980223	0.81818181	14.807005	1.2090708	2622	24	69748	18
136	12376825.45	2887841.849	12376832.33	2887837.087	48363	12	262711	127	0.076426305	0.32397959	0.072318934	0.26666668	3	1.1666666	0.5	6.6705246	1.5531402	4.2291856	4.3636365	0.12838364	1.2063863	0.12838364	1.2063863	0.57114506	0.627249	0.1127462	1.7084541	8.3669443	60.216076	2.0999999	59.22578	1.8571428	1158	11	0.10244996	0.24444444	0.49130934	0.35294119	7.7891545	0.82892185	14.564745	1.3434201	2622	28	69670	21
137	12376818.57	2887846.083	12376825.45	2887841.849	48603	10	263705	130	0.076715477	0.33163264	0.072677821	0.22222222	2	0.66666669	0.33333334	6.661469	1.5085742	4.2374096	4	0.12869734	1.1058542	0.12869734	1.1058542	0.57127029	0.60528529	0.11286826	1.5085742	8.0773897	60.071735	2.2	59.100685	1.9285715	1158	11	0.10220024	0.26666668	0.48862335	0.29411766	7.7701688	0.9042784	14.213518	1.4395257	2622	28	69503	22
138	12376813.51	2887848.014	12376818.57	2887846.083	49039	12	266022	127	0.077389523	0.32397959	0.073329784	0.26666668	3	1.1666666	0.5	6.6496544	1.5531402	4.2748156	4.3636365	0.12911294	1.2063863	0.12911294	1.2063863	0.57143575	0.627249	0.11303192	1.7084541	5.4241586	59.881592	2.0999999	58.928299	1.8571428	1158	11	0.10187127	0.24444444	0.48629126	0.35294119	7.7451572	0.82892185	13.94203	1.3434201	2622	28	69283	21
139	12376807.46	2887850.316	12376813.51	2887848.014	47439	12	258965	103	0.075336546	0.3576389	0.070937246	0.33333334	3	1.1666666	0.5	6.6366725	1.563269	4.2972131	4	0.12952361	1.2222222	0.12952361	1.2222222	0.57159889	0.63092977	0.11317008	1.9540863	6.4673715	59.694901	2	58.760487	1.7083334	1158	10	0.10154827	0.25	0.48388812	0.40000001	7.7206001	0.81818181	13.663511	1.2090708	2622	24	69067	18
140	12376794.76	2887862.487	12376807.46	2887850.316	47812	8	260790	76	0.075867459	0.34467119	0.071495004	0.2857143	2	0.83333331	0.40000001	6.6240683	1.5388472	4.3686247	3.4285715	0.12986208	0.98558021	0.12986208	0.98558021	0.571733	0.57015699	0.11325033	1.7312031	17.590361	59.54192	2.125	58.628147	1.8571428	1158	9	0.10128359	0.32142857	0.48114413	0.30769232	7.7004776	1.0146308	13.327762	1.293768	2622	21	68890	17
141	12376786.3	2887866.191	12376794.76	2887862.487	48608	6	264188	56	0.076855987	0.28	0.072685294	0.2857143	2	1	0.5	6.6095142	1.5306391	4.4270749	3	0.13068983	0.8619656	0.13068983	0.8619656	0.57205975	0.52832085	0.11372179	1.7493018	9.2415428	59.171131	2.1428571	58.275745	2.05	1158	8	0.1006421	0.38095239	0.48029807	0.27272728	7.6517048	1.1601391	13.126033	1.2942394	2622	20	68461	15
142	12376773.6	2887873.07	12376786.3	2887866.191	49839	6	269566	56	0.07842052	0.28	0.074526057	0.2857143	2	1	0.5	6.5924892	1.5306391	4.4220743	3	0.13191284	0.8619656	0.13191284	0.8619656	0.57253945	0.52832085	0.11449036	1.7493018	14.443455	58.631805	2.1428571	57.754768	2.05	1158	8	0.099709004	0.38095239	0.48095214	0.27272728	7.5807633	1.1601391	12.962342	1.2942394	2622	20	67837	15
143	12376766.19	2887879.949	12376773.6	2887873.07	51129	8	275220	78	0.080065347	0.32231405	0.076455034	0.2857143	2	0.83333331	0.40000001	6.5769291	1.5388472	4.4390922	3.4285715	0.13320333	0.98558021	0.13320333	0.98558021	0.57304168	0.57015699	0.11533754	1.7312031	10.109718	58.073467	2.125	57.21434	1.9090909	1158	9	0.098743021	0.32142857	0.48178551	0.30769232	7.5073204	1.0146308	12.83805	1.293768	2622	22	67191	17
144	12376760.44	2887884.877	12376766.19	2887879.949	52451	12	282463	119	0.082172439	0.30357143	0.078431875	0.26666668	3	1.1666666	0.5	6.5638609	1.5531402	4.4618707	4.3636365	0.13455223	1.2063863	0.13455223	1.2063863	0.57356244	0.627249	0.11627404	1.7084541	7.5720119	57.501297	2.0999999	56.660564	1.8571428	1158	11	0.097753108	0.24444444	0.48275506	0.35294119	7.4320583	0.82892185	12.749246	1.3434201	2622	28	66529	21
145	12376758.78	2887886.299	12376760.44	2887884.877	11520	12	54813	119	0.015945869	0.30357143	0.017226271	0.26666668	3	1.1666666	0.5	6.5606217	1.5531402	4.4470625	4.3636365	0.13406618	1.2063863	0.13406618	1.2063863	0.57337528	0.627249	0.11579685	1.7084541	2.1853139	57.706135	2.0999999	56.875668	1.8571428	1158	11	0.098107502	0.24444444	0.48087984	0.35294119	7.4590025	0.82892185	12.641957	1.3434201	2622	28	66766	21
146	12376752.96	2887894.766	12376758.78	2887886.299	9224	8	41812	78	0.012163696	0.32231405	0.01379298	0.2857143	2	0.83333331	0.40000001	6.5644994	1.5388472	4.3742313	3.4285715	0.13176069	0.98558021	0.13176069	0.98558021	0.57247996	0.57015699	0.11387276	1.7312031	10.274567	58.698357	2.125	57.868801	1.9090909	1158	9	0.099824145	0.32142857	0.47611162	0.30769232	7.5895171	1.0146308	12.495317	1.293768	2622	22	67914	17
147	12376752.96	2887894.766	12376753.49	2887904.291	6924	6	31382	52	0.009129463	0.32098764	0.010353707	0.2857143	2	1	0.5	6.5679536	1.5306391	4.2919745	3	0.12952933	0.8619656	0.12952933	0.8619656	0.57160115	0.52832085	0.11200321	1.7493018	9.5396843	59.692307	2.1428571	58.863464	1.9444444	1158	8	0.10154378	0.38095239	0.47140101	0.27272728	7.7202592	1.1601391	12.35304	1.2942394	2622	18	69064	15
148	12376752.96	2887914.345	12376753.49	2887904.291	4620	6	20934	32	0.006089994	0.44444445	0.006908453	0.60000002	2	1	0.5	6.5703325	1.4874687	4.1532788	2	0.1273686	0.87255627	0.1273686	0.87255627	0.5707382	0.5	0.11017471	2.9749374	10.068112	60.687984	1.8	59.85965	1.5833334	1158	6	0.10326641	0.40000001	0.46674645	0.42857143	7.8512287	1.146058	12.214376	0.87540293	2622	12	70216	9
149	12376752.96	2887914.345	12376758.78	2887923.341	2312	4	10472	16	0.003046451	0.39506173	0.003457217	0.66666669	2	1.5	0.66666669	6.5720596	1.4575424	3.9812016	1.6	0.12527521	0.70398736	0.12527521	0.70398736	0.56989062	0.36907023	0.10839237	3.6438563	10.714847	61.685394	1.75	60.857361	1.4444444	1158	5	0.10499203	0.5	0.46214658	0.40000001	7.9824252	1.42048	12.077672	0.79481012	2622	9	71370	7
150	12376758.78	2887923.341	12376774.12	2887933.395	0	0	2619	4	0.000761904	0.1632653	0	0	1	0.5	0.5	6.5737867	1.5	3.8253107	1.3333334	0.12324606	0.33333334	0.12324606	0.33333334	0.56905788	0	0.10666468	3	18.346214	62.684528	2	61.856598	1.7142857	1158	4	0.10672064	1	0.45759994	0	8.1138496	3	11.941052	0.81028318	2622	7	72526	6
151	12376758.51	2887873.533	12376760.44	2887884.877	61820	16	326390	186	0.094951421	0.41333333	0.092441678	0.29090908	3	1	0.42857143	6.5525174	1.5566417	4.4749594	4.8000002	0.13594554	1.3057258	0.13594554	1.3057258	0.57409585	0.64768547	0.11727509	1.6981546	11.505773	56.922215	2.090909	56.101448	1.7666667	1158	12	0.096751235	0.21818182	0.48380044	0.36842105	7.3558869	0.76585758	12.674678	1.339381	2622	30	65859	23
152	12376755.93	2887859.607	12376758.51	2887873.533	63260	16	335879	189	0.097711906	0.39334026	0.094594955	0.29090908	3	1	0.42857143	6.5442982	1.5566417	4.4868622	4.8000002	0.13738517	1.3057258	0.13738517	1.3057258	0.5746423	0.64768547	0.11836836	1.6981546	14.164226	56.336216	2.090909	55.536613	1.8064516	1158	12	0.095737398	0.21818182	0.48492357	0.36842105	7.2788062	0.76585758	12.6134	1.339381	2622	31	65181	23
153	12376916.47	2887805.864	12376926	2887807.453	55297	12	302554	119	0.088017195	0.30357143	0.082687594	0.26666668	3	1.1666666	0.5	6.7623763	1.5531402	4.8887124	4.3636365	0.13408253	1.2063863	0.13408253	1.2063863	0.5733816	0.627249	0.11937244	1.7084541	9.6612358	57.699223	2.0999999	56.560642	1.8571428	1158	11	0.098095544	0.24444444	0.52387482	0.35294119	7.4580932	0.82892185	15.656026	1.3434201	2622	28	66758	21
154	12376926	2887807.453	12376931.56	2887808.644	53883	8	294817	78	0.08576639	0.32231405	0.080573194	0.2857143	2	0.83333331	0.40000001	6.7644925	1.5388472	4.8122945	3.4285715	0.1326509	0.98558021	0.1326509	0.98558021	0.57282722	0.57015699	0.1181348	1.7312031	5.6824288	58.31115	2.125	57.152554	1.9090909	1158	9	0.099154241	0.32142857	0.52230734	0.30769232	7.5385847	1.0146308	15.834713	1.293768	2622	22	67466	17
155	12376931.56	2887808.644	12376937.51	2887810.231	52798	6	290069	54	0.084385134	0.29916897	0.078950755	0.2857143	2	1	0.5	6.7671504	1.5306391	4.7382412	3	0.13126126	0.8619656	0.13126126	0.8619656	0.57228434	0.52832085	0.11694315	1.7493018	6.1611328	58.917892	2.1428571	57.739513	2	1158	8	0.10020396	0.38095239	0.52080232	0.27272728	7.6183944	1.1601391	16.042898	1.2942394	2622	19	68168	15
156	12376937.51	2887810.231	12376943.86	2887810.231	53115	6	291575	42	0.084823251	0.37333333	0.079424776	0.40000001	2	1	0.5	6.74685	1.5491613	4.6814685	2.6666667	0.1325949	0.84912294	0.1325949	0.84912294	0.5728054	0.51139158	0.11777695	2.1688259	6.3499999	58.33535	2	57.157131	1.8	1158	7	0.099196106	0.40000001	0.52210557	0.33333334	7.5417681	1.1776857	15.817848	1.0911623	2622	15	67494	12
157	12376943.86	2887810.231	12376952.59	2887812.216	54515	6	297935	40	0.086673461	0.40816328	0.081518248	0.40000001	2	1	0.5	6.7236938	1.5491613	4.6111045	2.6666667	0.13400286	0.84912294	0.13400286	0.84912294	0.57335091	0.51139158	0.11861907	2.1688259	8.9539623	57.732929	2	56.553394	1.7142857	1158	7	0.098153859	0.40000001	0.52359182	0.33333334	7.4625268	1.1776857	15.635687	1.0911623	2622	14	66797	12
158	12376952.59	2887812.216	12376956.56	2887814.994	55924	6	304339	40	0.088536479	0.40816328	0.083625175	0.40000001	2	1	0.5	6.7038183	1.5491613	4.577199	2.6666667	0.13545357	0.84912294	0.13545357	0.84912294	0.57390803	0.51139158	0.11954881	2.1688259	4.8444214	57.125324	2	55.943935	1.7142857	1158	7	0.097102635	0.40000001	0.52514076	0.33333334	7.3826036	1.1776857	15.473867	1.0911623	2622	14	66094	12
159	12376956.56	2887814.994	12376960.53	2887815.788	57341	6	310775	44	0.090408795	0.34375	0.085744061	0.40000001	2	1	0.5	6.6908355	1.5491613	4.6128721	2.6666667	0.13694881	0.84912294	0.13694881	0.84912294	0.57447714	0.51139158	0.12063443	2.1688259	4.0473862	56.512531	2	55.329903	1.875	1158	7	0.096042447	0.40000001	0.52675402	0.33333334	7.3019986	1.1776857	15.32876	1.0911623	2622	16	65385	12
160	12376960.53	2887815.788	12376970.45	2887815.788	58773	6	317275	72	0.092299737	0.21301775	0.087885387	0.21428572	2	1	0.5	6.677875	1.4843777	4.6590095	3.2	0.13849051	0.8870222	0.13849051	0.8870222	0.5750587	0.54406804	0.1217562	1.4843777	9.9218998	55.894554	2.25	54.711288	2.2307692	1158	9	0.094973281	0.35714287	0.52843302	0.23076923	7.2207112	1.1273675	15.207426	1.47219	2622	26	64670	18
161	12376970.45	2887815.788	12376973.63	2887813.803	60222	10	323851	124	0.094212793	0.27555555	0.090052128	0.22222222	2	0.75	0.33333334	6.6656222	1.5085742	4.7020516	4	0.14008518	1.1058542	0.14008518	1.1058542	0.57565463	0.60528529	0.12293221	1.5085742	3.7440715	55.269665	2.2	54.08543	1.9333333	1158	11	0.09389215	0.26666668	0.53019428	0.29411766	7.138514	0.9042784	15.10912	1.4395257	2622	30	63947	22
162	12376973.63	2887813.803	12376981.56	2887815.391	61680	18	333739	184	0.09708935	0.31833911	0.092232324	0.27272728	4	1.25	0.5	6.6561885	1.5696367	4.7621727	5.3333335	0.14173068	1.5154221	0.14173068	1.5154221	0.57626379	0.68604112	0.12420023	1.8550252	8.0946932	54.639584	2	53.453854	1.5882353	1158	13	0.092802048	0.18181819	0.5320248	0.42857143	7.055635	0.65988213	15.03305	1.2737888	2622	34	63218	24
163	12376981.56	2887815.391	12376988.31	2887812.216	48724	18	273464	184	0.079554506	0.31833911	0.072858751	0.27272728	4	1.25	0.5	6.644484	1.5696367	4.7831373	5.3333335	0.14314458	1.5154221	0.14314458	1.5154221	0.57678258	0.68604112	0.12521869	1.8550252	7.4566269	54.109768	2	52.927155	1.5882353	1158	13	0.09188541	0.18181819	0.53299892	0.42857143	6.9859438	0.65988213	14.810769	1.2737888	2622	34	62605	24
164	12376988.31	2887812.216	12376997.04	2887805.866	49751	10	280296	124	0.08154203	0.27555555	0.074394464	0.22222222	2	0.75	0.33333334	6.6304102	1.5085742	4.7542324	4	0.14434259	1.1058542	0.14434259	1.1058542	0.57721889	0.60528529	0.12599923	1.5085742	10.796207	53.668972	2.2	52.494278	1.9333333	1158	11	0.091122791	0.26666668	0.53319597	0.29411766	6.9279628	0.9042784	14.453669	1.4395257	2622	30	62095	22
165	12376997.04	2887805.866	12377004.58	2887801.5	50849	6	285210	72	0.08297158	0.21301775	0.076036341	0.21428572	2	1	0.5	6.6154733	1.4843777	4.7216029	3.2	0.14564034	0.8870222	0.14564034	0.8870222	0.57768822	0.54406804	0.12684567	1.4843777	8.7132072	53.199654	2.25	52.03051	2.2307692	1158	9	0.090310819	0.35714287	0.53364736	0.23076923	6.8662295	1.1273675	14.14746	1.47219	2622	26	61552	18
166	12377004.58	2887801.5	12377012.52	2887793.96	52058	6	290644	44	0.084552407	0.34375	0.077844203	0.40000001	2	1	0.5	6.6014194	1.5491613	4.6895189	2.6666667	0.14705746	0.84912294	0.14705746	0.84912294	0.57819676	0.51139158	0.12780787	2.1688259	10.948267	52.696629	2	51.532799	1.875	1158	7	0.089440532	0.40000001	0.53440601	0.33333334	6.8000627	1.1776857	13.899121	1.0911623	2622	16	60970	12
167	12377012.52	2887793.96	12377021.25	2887786.022	53373	6	296570	40	0.086276367	0.40816328	0.079810567	0.40000001	2	1	0.5	6.5857601	1.5491613	4.6564484	2.6666667	0.14871585	0.84912294	0.14871585	0.84912294	0.57878691	0.51139158	0.12894261	2.1688259	11.799979	52.12014	2	50.959572	1.7142857	1158	7	0.088443145	0.40000001	0.53584039	0.33333334	6.7242327	1.1776857	13.749823	1.0911623	2622	14	60303	12
168	12377021.25	2887786.022	12377028.4	2887778.481	54749	6	302780	44	0.088082939	0.34375	0.081868157	0.40000001	2	1	0.5	6.5764256	1.5491613	4.6966243	2.6666667	0.15046354	0.84912294	0.15046354	0.84912294	0.57940298	0.51139158	0.13027303	2.1688259	10.387301	51.52636	2	50.36842	1.875	1158	7	0.087415852	0.40000001	0.537453	0.33333334	6.6461282	1.1776857	13.640162	1.0911623	2622	16	59616	12
169	12377028.4	2887778.481	12377030.78	2887766.178	56238	6	309506	72	0.090039626	0.21301775	0.084094711	0.21428572	2	1	0.5	6.5670114	1.4843777	4.7440872	3.2	0.15240316	0.8870222	0.15240316	0.8870222	0.58007991	0.54406804	0.1317635	1.4843777	12.531416	50.88332	2.25	49.727688	2.2307692	1158	9	0.086303324	0.35714287	0.53954351	0.23076923	6.5615439	1.1273675	13.586391	1.47219	2622	26	58872	18
170	12377029.98	2887755.463	12377030.78	2887766.178	57836	10	316734	124	0.092142351	0.27555555	0.086484253	0.22222222	2	0.75	0.33333334	6.5590119	1.5085742	4.8035717	4	0.15454262	1.1058542	0.15454262	1.1058542	0.58081847	0.60528529	0.13345051	1.5085742	10.745054	50.192741	2.2	49.038139	1.9333333	1158	11	0.085108548	0.26666668	0.54210782	0.29411766	6.4707065	0.9042784	13.57098	1.4395257	2622	30	58073	22
171	12377028.79	2887752.288	12377029.98	2887755.463	59477	18	327884	192	0.095386043	0.2962963	0.088938102	0.27272728	4	1.25	0.5	6.5551529	1.5696367	4.873601	5.3333335	0.1567989	1.5154221	0.1567989	1.5154221	0.58158833	0.68604112	0.13531922	1.8550252	3.3909278	49.484875	2	48.329903	1.6666666	1158	13	0.083883867	0.18181819	0.54487407	0.42857143	6.3775954	0.65988213	13.582023	1.2737888	2622	36	57254	24
172	12377023.24	2887752.288	12377028.79	2887752.288	91257	18	510113	192	0.14839901	0.2962963	0.13645989	0.27272728	4	1.25	0.5	6.5419002	1.5696367	4.8723931	5.3333335	0.1586857	1.5154221	0.1586857	1.5154221	0.5822252	0.68604112	0.13667069	1.8550252	5.5562	48.908382	2	47.760487	1.6666666	1158	13	0.08288648	0.18181819	0.54644018	0.42857143	6.3017654	0.65988213	13.399278	1.2737888	2622	36	56587	24
173	12377013.31	2887752.288	12377023.24	2887752.288	92368	10	517223	126	0.15046741	0.26222685	0.1381212	0.22222222	2	0.75	0.33333334	6.5224385	1.5085742	4.8123837	4	0.16029355	1.1058542	0.16029355	1.1058542	0.58276308	0.60528529	0.13764481	1.5085742	9.9218998	48.42783	2.2	47.297482	1.967742	1158	11	0.08205507	0.26666668	0.54711342	0.29411766	6.2385545	0.9042784	13.01678	1.4395257	2622	31	56031	22
174	12377009.74	2887750.303	12377013.31	2887752.288	93597	6	522593	86	0.15202962	0.17898023	0.13995896	0.16666667	2	1	0.5	6.5039148	1.4287713	4.7588611	3.3333333	0.1621104	0.91666669	0.1621104	0.91666669	0.58336556	0.55788589	0.13880964	1.298883	4.086112	47.896282	2.3333333	46.78566	2.3225806	1158	10	0.081135437	0.33333334	0.54828584	0.2	6.1686358	1.0909091	12.665386	1.6264987	2622	31	55416	21
175	12377003.39	2887746.334	12377009.74	2887750.303	94888	8	528237	80	0.15367153	0.30245748	0.14188945	0.2857143	2	0.83333331	0.40000001	6.4854898	1.5388472	4.7504888	3.4285715	0.1640576	0.98558021	0.1640576	0.98558021	0.58400524	0.57015699	0.14007904	1.7312031	7.4881959	47.339672	2.125	46.248665	1.9565217	1158	9	0.080172442	0.32142857	0.54971868	0.30769232	6.0954204	1.0146308	12.366725	1.293768	2622	23	54772	17
176	12376998.32	2887745.321	12377003.39	2887746.334	96239	12	535626	100	0.1558211	0.37807184	0.14390965	0.33333334	3	1.1666666	0.5	6.4660177	1.563269	4.7431669	4	0.16614623	1.2222222	0.16614623	1.2222222	0.58468443	0.63092977	0.1414365	1.9540863	5.1690722	46.75713	2	45.685738	1.6521739	1158	10	0.079164587	0.25	0.5514273	0.40000001	6.0187941	0.81818181	12.121722	1.2090708	2622	23	54098	18
177	12376997.44	2887745.144	12376998.32	2887745.321	96992	12	536222	100	0.15599449	0.37807184	0.14503564	0.33333334	3	1.1666666	0.5	6.442122	1.563269	4.7030597	4	0.16782318	1.2222222	0.16782318	1.2222222	0.58522481	0.63092977	0.1423361	1.9540863	0.90191847	46.299915	2	45.248665	1.6521739	1158	10	0.078373551	0.25	0.55192316	0.40000001	5.9586525	0.81818181	11.839518	1.2090708	2622	23	53569	18
178	12376989.1	2887741.175	12376997.44	2887745.144	97948	8	541149	76	0.15742782	0.34467119	0.14646518	0.2857143	2	0.83333331	0.40000001	6.417521	1.5388472	4.6591148	3.4285715	0.16903907	0.98558021	0.16903907	0.98558021	0.58561379	0.57015699	0.14281988	1.7312031	9.2311211	45.974072	2.125	44.94241	1.8571428	1158	9	0.077809811	0.32142857	0.55111283	0.30769232	5.915792	1.0146308	11.517464	1.293768	2622	21	53192	17
179	12376985.14	2887735.619	12376989.1	2887741.175	99195	6	546565	56	0.15900341	0.28	0.14832985	0.2857143	2	1	0.5	6.3934026	1.5306391	4.6251783	3	0.17121068	0.8619656	0.17121068	0.8619656	0.586303	0.52832085	0.14411104	1.7493018	6.8281655	45.403629	2.1428571	44.395119	2.05	1158	8	0.076822892	0.38095239	0.55274749	0.27272728	5.8407574	1.1601391	11.290886	1.2942394	2622	20	52532	15
180	12376977.2	2887724.903	12376985.14	2887735.619	100708	6	553233	58	0.16094323	0.26303855	0.1505923	0.2857143	2	1	0.5	6.3738632	1.5306391	4.6235194	3	0.17374025	0.8619656	0.17374025	0.8619656	0.58709681	0.52832085	0.14579333	1.7493018	13.335217	44.75713	2.1428571	43.767353	2.0952382	1158	8	0.075704381	0.38095239	0.55518168	0.27272728	5.7557182	1.1601391	11.12734	1.2942394	2622	21	51784	15
181	12376971.64	2887716.569	12376977.2	2887724.903	102470	8	561089	90	0.16322865	0.26627219	0.15322709	0.22222222	2	0.83333331	0.40000001	6.3617868	1.5142466	4.6649747	3.6923077	0.17692389	1	0.17692389	1	0.58808261	0.57812965	0.14818363	1.5142466	10.016721	43.969749	2.2222223	42.991226	2.0384614	1158	10	0.074342124	0.30555555	0.55910289	0.26666668	5.6521478	1	11.036522	1.4379251	2622	26	50873	20
182	12376968.47	2887712.6	12376971.64	2887716.569	104349	14	571637	148	0.16629721	0.2890625	0.15603682	0.25454545	3	1.0833334	0.42857143	6.3502822	1.5566417	4.716548	4.8000002	0.18032983	1.3057258	0.18032983	1.3057258	0.5891214	0.64768547	0.15076321	1.6981546	5.0825191	43.158169	2.090909	42.18993	1.84375	1158	12	0.072938003	0.21818182	0.56334484	0.36842105	5.5453944	0.76585758	10.993367	1.339381	2622	32	49934	23
183	12376962.12	2887712.203	12376968.47	2887712.6	167004	14	871026	174	0.25339365	0.26851851	0.2497271	0.21212122	3	1.0833334	0.42857143	6.3502455	1.5415961	4.7201095	5.1063828	0.18080801	1.2989333	0.18080801	1.2989333	0.58926594	0.64596856	0.15116213	1.5415961	6.3623857	43.046673	2.1666667	42.083141	1.9444444	1158	13	0.072745107	0.21212122	0.56449968	0.33333334	5.5307283	0.76986253	11.014966	1.4444195	2622	36	49805	26
184	12376952.59	2887714.187	12376962.12	2887712.203	165609	10	863132	146	0.25109717	0.26813591	0.2476411	0.18181819	2	0.66666669	0.33333334	6.3694181	1.4854122	4.6970696	4.2105265	0.17829022	1.1191936	0.17829022	1.1191936	0.58850127	0.60985333	0.14950716	1.3711498	9.729495	43.64045	2.2727273	42.674294	2.060606	1158	12	0.073772401	0.25454545	0.5624817	0.2631579	5.6088324	0.89350057	11.08336	1.5487748	2622	33	50492	25
185	12376951.91	2887715.157	12376952.59	2887714.187	164252	12	855469	130	0.24886791	0.30915576	0.24561194	0.26666668	3	1.1666666	0.5	6.390667	1.5531402	4.7213316	4.3636365	0.17586972	1.2063863	0.17586972	1.2063863	0.58775783	0.627249	0.14796938	1.7084541	1.1869534	44.22731	2.0999999	43.258583	1.8965517	1158	11	0.074787736	0.24444444	0.56056762	0.35294119	5.6860271	0.82892185	11.189137	1.3434201	2622	29	51171	21
186	12376947.83	2887720.934	12376951.91	2887715.157	161916	12	838291	106	0.24387059	0.33919999	0.24211884	0.33333334	3	1.1666666	0.5	6.4096689	1.563269	4.7207913	4	0.17350379	1.2222222	0.17350379	1.2222222	0.58702302	0.63092977	0.1464128	1.9540863	7.0715008	44.816769	2	43.846302	1.76	1158	10	0.075807557	0.25	0.55865866	0.40000001	5.7635627	0.81818181	11.306643	1.2090708	2622	25	51853	18
187	12376938.3	2887724.109	12376947.83	2887720.934	160544	8	830546	92	0.24161746	0.27218935	0.24006723	0.22222222	2	0.83333331	0.40000001	6.4271722	1.5142466	4.7044153	3.6923077	0.17118402	1	0.17118402	1	0.58629459	0.57812965	0.14484966	1.5142466	10.040232	45.410545	2.2222223	44.438595	2.0384614	1158	10	0.07683485	0.30555555	0.55673742	0.26666668	5.8416672	1	11.430902	1.4379251	2622	26	52540	20
188	12376928.78	2887730.063	12376938.3	2887724.109	159219	8	824580	92	0.23988186	0.27218935	0.23808591	0.22222222	2	0.83333331	0.40000001	6.446723	1.5142466	4.7114611	3.6923077	0.16898386	1	0.16898386	1	0.5855962	0.57812965	0.1434229	1.5142466	11.232458	45.988766	2.2222223	45.013729	2.0384614	1158	10	0.077835232	0.30555555	0.55500084	0.26666668	5.9177246	1	11.583186	1.4379251	2622	26	53209	20
189	12376925.02	2887732.795	12376928.78	2887730.063	158027	12	818043	103	0.23798016	0.3576389	0.23630346	0.33333334	3	1.1666666	0.5	6.4671931	1.563269	4.7470794	4	0.16717249	1.2222222	0.16717249	1.2222222	0.58501565	0.63092977	0.14233601	1.9540863	4.6460419	46.476231	2	45.489323	1.7083334	1158	10	0.0786786	0.25	0.55418104	0.40000001	5.9818454	0.81818181	11.829397	1.2090708	2622	24	53773	18
190	12376924.41	2887733.238	12376925.02	2887732.795	30307	12	163186	103	0.047473092	0.3576389	0.045319151	0.33333334	3	1.1666666	0.5	6.482821	1.563269	4.7507772	4	0.16491579	1.2222222	0.16491579	1.2222222	0.58428514	0.63092977	0.14075385	1.9540863	0.75202161	47.09853	2	46.099922	1.7083334	1158	10	0.079755247	0.25	0.5520618	0.40000001	6.0637012	0.81818181	12.010658	1.2090708	2622	24	54493	18
191	12376924.41	2887733.238	12376928.38	2887739.191	28599	8	153559	92	0.044672463	0.27218935	0.042765114	0.22222222	2	0.83333331	0.40000001	6.4977894	1.5142466	4.7319546	3.6923077	0.16215223	1	0.16215223	1	0.58337939	0.57812965	0.1387147	1.5142466	7.1547728	47.884182	2.2222223	46.874523	2.0384614	1158	10	0.081114501	0.30555555	0.54840243	0.26666668	6.1670442	1	12.089327	1.4379251	2622	26	55402	20
192	12376928.38	2887739.191	12376934.34	2887747.922	27058	8	146765	92	0.042695992	0.27218935	0.040460803	0.22222222	2	0.83333331	0.40000001	6.5137644	1.5142466	4.7369256	3.6923077	0.15993215	1	0.15993215	1	0.58264256	0.57812965	0.13715182	1.5142466	10.567639	48.535004	2.2222223	47.505722	2.0384614	1158	10	0.082240492	0.30555555	0.54609007	0.26666668	6.2526517	1	12.237977	1.4379251	2622	26	56155	20
193	12376934.34	2887747.922	12376939.1	2887759.034	25645	12	139125	103	0.040473409	0.3576389	0.038347892	0.33333334	3	1.1666666	0.5	6.5270452	1.563269	4.756608	4	0.15789664	1.2222222	0.15789664	1.2222222	0.58195961	0.63092977	0.1356823	1.9540863	12.09004	49.147797	2	48.096874	1.7083334	1158	10	0.083300687	0.25	0.5441736	0.40000001	6.3332572	0.81818181	12.446155	1.2090708	2622	24	56864	18
194	12376939.1	2887759.034	12376944.65	2887765.384	16709	12	86466	100	0.02515417	0.37807184	0.02498557	0.33333334	3	1.1666666	0.5	6.5401659	1.563269	4.747551	4	0.15558411	1.2222222	0.15558411	1.2222222	0.58117497	0.63092977	0.13396385	1.9540863	8.4377108	49.863441	2	48.798626	1.6521739	1158	10	0.084538825	0.25	0.5413205	0.40000001	6.4273911	0.81818181	12.569167	1.2090708	2622	23	57692	18
195	12376944.65	2887765.384	12376952.2	2887774.116	14840	8	75877	76	0.022073682	0.34467119	0.022190787	0.2857143	2	0.83333331	0.40000001	6.5522332	1.5388472	4.7059412	3.4285715	0.15313013	0.98558021	0.15313013	0.98558021	0.5803318	0.57015699	0.13209412	1.7312031	11.536735	50.6465	2.125	49.575897	1.8571428	1158	9	0.085893601	0.32142857	0.53788418	0.30769232	6.5303931	1.0146308	12.617248	1.293768	2622	21	58598	17
196	12376952.2	2887774.116	12376954.18	2887777.291	13080	6	67965	54	0.019771971	0.29916897	0.019558996	0.2857143	2	1	0.5	6.5641003	1.5306391	4.6716738	3	0.15081957	0.8619656	0.15081957	0.8619656	0.57952774	0.52832085	0.13033655	1.7493018	3.7441244	51.407085	2.1428571	50.330662	2	1158	8	0.087209493	0.38095239	0.53470874	0.27272728	6.6304393	1.1601391	12.698003	1.2942394	2622	19	59478	15
197	12376954.18	2887777.291	12376956.96	2887782.847	11394	6	60399	42	0.017570915	0.37333333	0.017037859	0.40000001	2	1	0.5	6.5754027	1.5491613	4.6499286	2.6666667	0.14868067	0.84912294	0.14868067	0.84912294	0.57877439	0.51139158	0.12870935	2.1688259	6.21211	52.13224	2	51.048435	1.8	1158	7	0.088464081	0.40000001	0.53190649	0.33333334	6.7258239	1.1776857	12.81601	1.0911623	2622	15	60317	12
198	12376956.96	2887782.847	12376963.7	2887788.8	9930	6	53897	40	0.015679391	0.40816328	0.014848687	0.40000001	2	1	0.5	6.5865545	1.5491613	4.6370602	2.6666667	0.14686595	0.84912294	0.14686595	0.84912294	0.57812828	0.51139158	0.12735398	2.1688259	8.9977808	52.764046	2	51.667812	1.7142857	1158	7	0.089557171	0.40000001	0.52999389	0.33333334	6.8089304	1.1776857	13.024858	1.0911623	2622	14	61048	12
199	12376963.7	2887788.8	12376971.64	2887793.96	8781	6	48859	40	0.014213767	0.40816328	0.013130546	0.40000001	2	1	0.5	6.5995498	1.5491613	4.6446877	2.6666667	0.14546932	0.84912294	0.14546932	0.84912294	0.57762653	0.51139158	0.12639177	2.1688259	9.466959	53.261021	2	52.14798	1.7142857	1158	7	0.09041699	0.40000001	0.52932292	0.33333334	6.8743014	1.1776857	13.318536	1.0911623	2622	14	61623	12
200	12376971.64	2887793.96	12376979.58	2887797.135	7794	6	44555	44	0.012961674	0.34375	0.011654649	0.40000001	2	1	0.5	6.6131272	1.5491613	4.675365	2.6666667	0.14428101	0.84912294	0.14428101	0.84912294	0.57719654	0.51139158	0.12561721	2.1688259	8.5489492	53.691444	2	52.562546	1.875	1158	7	0.091161668	0.40000001	0.52925372	0.33333334	6.9309187	1.1776857	13.645844	1.0911623	2622	16	62121	12
201	12376979.58	2887797.135	12376981.96	2887800.706	6869	6	40553	72	0.011797436	0.21301775	0.010271464	0.21428572	2	1	0.5	6.6276569	1.4843777	4.7070293	3.2	0.14321449	0.8870222	0.14321449	0.8870222	0.57680809	0.54406804	0.12496258	1.4843777	4.2929082	54.083839	2.25	52.93631	2.2307692	1158	9	0.09184055	0.35714287	0.52951902	0.23076923	6.982533	1.1273675	14.03099	1.47219	2622	26	62575	18
202	12376981.56	2887809.438	12376981.96	2887800.706	5998	10	36803	124	0.010706508	0.27555555	0.008969026	0.22222222	2	0.75	0.33333334	6.6427164	1.5085742	4.7454543	4	0.142205	1.1058542	0.142205	1.1058542	0.57643831	0.60528529	0.12436366	1.5085742	8.7402163	54.460674	2.2	53.294434	1.9333333	1158	11	0.092492513	0.26666668	0.52991337	0.29411766	7.0321016	0.9042784	14.456809	1.4395257	2622	30	63011	22
203	12376981.56	2887809.438	12376981.56	2887815.391	6305	18	41667	184	0.012121513	0.31833911	0.009428094	0.27272728	4	1.25	0.5	6.6567216	1.5696367	4.76895	5.3333335	0.14134578	1.5154221	0.14134578	1.5154221	0.57612181	0.68604112	0.12387285	1.8550252	5.9531999	54.785652	2	53.599541	1.5882353	1158	13	0.093054764	0.18181819	0.53075045	0.42857143	7.0748487	0.65988213	14.95219	1.2737888	2622	34	63387	24
204	12376865.6	2887732.444	12376875.4	2887729.136	136272	12	710783	100	0.20677672	0.37807184	0.20377244	0.33333334	3	1.1666666	0.5	6.5611243	1.563269	4.6568947	4	0.15064393	1.2222222	0.15064393	1.2222222	0.57946622	0.63092977	0.13012575	1.9540863	10.33848	51.465858	2	50.479404	1.6521739	1158	10	0.087311178	0.25	0.5380069	0.40000001	6.6381702	0.81818181	13.119971	1.2090708	2622	23	59546	18
205	12376875.4	2887729.136	12376884.99	2887726.821	137653	8	718531	76	0.20903073	0.34467119	0.20583749	0.2857143	2	0.83333331	0.40000001	6.5423198	1.5388472	4.6273847	3.4285715	0.15246655	0.98558021	0.15246655	0.98558021	0.58010191	0.57015699	0.1313227	1.7312031	9.8666515	50.862576	2.125	49.877575	1.8571428	1158	9	0.086267434	0.32142857	0.53973496	0.30769232	6.5588155	1.0146308	12.883275	1.293768	2622	21	58848	17
206	12376884.99	2887726.821	12376892.93	2887725.498	139103	6	725111	54	0.21094494	0.29916897	0.20800573	0.2857143	2	1	0.5	6.5256362	1.5306391	4.6072187	3	0.1544124	0.8619656	0.1544124	0.8619656	0.58077371	0.52832085	0.13265955	1.7493018	8.0469856	50.234226	2.1428571	49.247902	2	1158	8	0.08518032	0.38095239	0.54172164	0.27272728	6.4761639	1.1601391	12.684415	1.2942394	2622	19	58121	15
207	12376892.93	2887725.498	12376899.21	2887727.152	140565	6	731753	42	0.2128772	0.37333333	0.21019191	0.40000001	2	1	0.5	6.5118675	1.5491613	4.5964751	2.6666667	0.15641968	0.84912294	0.15641968	0.84912294	0.58145958	0.51139158	0.13410056	2.1688259	6.4978552	49.602421	2	48.614799	1.8	1158	7	0.08408723	0.40000001	0.54377067	0.33333334	6.3930573	1.1776857	12.506958	1.0911623	2622	15	57390	12
208	12376899.21	2887727.152	12376908.8	2887729.798	142040	6	738453	42	0.21482632	0.37333333	0.21239753	0.40000001	2	1	0.5	6.5002918	1.5491613	4.6081719	2.6666667	0.15849698	0.84912294	0.15849698	0.84912294	0.58216178	0.51139158	0.13563994	2.1688259	9.949441	48.965427	2	47.976353	1.8	1158	7	0.08298517	0.40000001	0.54590011	0.33333334	6.3092685	1.1776857	12.35096	1.0911623	2622	15	56653	12
209	12376908.8	2887729.798	12376915.75	2887729.798	143526	6	745203	54	0.21678999	0.29916897	0.21461961	0.2857143	2	1	0.5	6.4921241	1.5306391	4.6384277	3	0.16064778	0.8619656	0.16064778	0.8619656	0.58288097	0.52832085	0.13730785	1.7493018	6.9453001	48.32325	2.1428571	47.332569	2	1158	8	0.081874132	0.38095239	0.54811209	0.27272728	6.2247977	1.1601391	12.215235	1.2942394	2622	19	55910	15
210	12376915.75	2887729.798	12376920.38	2887729.798	145020	8	751985	76	0.21876296	0.34467119	0.21685363	0.2857143	2	0.83333331	0.40000001	6.4870272	1.5388472	4.682466	3.4285715	0.16286983	0.98558021	0.16286983	0.98558021	0.58361578	0.57015699	0.13909781	1.7312031	4.6301999	47.677616	2.125	46.685738	1.8571428	1158	9	0.080757119	0.32142857	0.55039209	0.30769232	6.1398726	1.0146308	12.101015	1.293768	2622	21	55163	17
211	12376920.38	2887729.798	12376925.02	2887732.795	146523	12	760498	100	0.22123952	0.37807184	0.21910113	0.33333334	3	1.1666666	0.5	6.4805498	1.563269	4.7358894	4	0.16516662	1.2222222	0.16516662	1.2222222	0.58436674	0.63092977	0.14091855	1.9540863	5.5264983	47.028522	2	46.035851	1.6521739	1158	10	0.079634123	0.25	0.55274206	0.40000001	6.0544925	0.81818181	12.0134	1.2090708	2622	23	54412	18
212	12375240.41	2887413.094	12375275.73	2887444.051	0	0	2619	4	0.000761904	0.1632653	0	0	1	0.5	0.5	6.5841031	1.5	3.8395255	1.3333334	0.10029473	0.33333334	0.10029473	0.33333334	0.55875486	0	0.086937189	3	46.967319	76.800346	2	77.017921	1.7142857	1158	4	0.13114247	1	0.35379979	0	9.9706135	3	10.994745	0.81028318	2622	7	88858	6
213	12375275.73	2887444.051	12375315.02	2887480.563	2312	4	10472	16	0.003046451	0.39506173	0.003457217	0.66666669	2	1.5	0.66666669	6.582376	1.4575424	3.9914989	1.6	0.10163439	0.70398736	0.10163439	0.70398736	0.559407	0.36907023	0.088075325	3.6438563	53.637012	75.801208	1.75	76.018684	1.4444444	1158	5	0.12941386	0.5	0.35742658	0.40000001	9.8391895	1.42048	11.080622	0.79481012	2622	9	87702	7
214	12375315.02	2887480.563	12375335.26	2887500.804	4620	6	20934	30	0.006089994	0.49586776	0.006908453	0.60000002	2	1	0.5	6.5806489	1.4874687	4.1587634	2	0.10300791	0.87255627	0.10300791	0.87255627	0.56006837	0.5	0.089242198	2.9749374	28.624672	74.803802	1.8	75.020973	1.4545455	1158	6	0.12768824	0.40000001	0.36108971	0.42857143	9.7079926	1.146058	11.162196	0.87540293	2622	11	86548	9
215	12375335.26	2887500.804	12375378.92	2887522.235	6924	6	31382	38	0.009129463	0.44970414	0.010353707	0.40000001	2	1	0.5	6.5789218	1.5491613	4.3437486	2.6666667	0.10441658	0.84912294	0.10441658	0.84912294	0.5607391	0.51139158	0.090438887	2.1688259	48.633045	73.808121	2	74.024788	1.6153846	1158	7	0.12596561	0.40000001	0.36479008	0.33333334	9.5770235	1.1776857	11.240154	1.0911623	2622	13	85396	12
216	12375378.92	2887522.235	12375438.05	2887543.27	9224	6	41814	40	0.012164278	0.40816328	0.01379298	0.40000001	2	1	0.5	6.5771947	1.5491613	4.5494285	2.6666667	0.10586177	0.84912294	0.10586177	0.84912294	0.56141955	0.51139158	0.091666564	2.1688259	62.764122	72.814171	2	73.030128	1.7142857	1158	7	0.12424598	0.40000001	0.36852866	0.33333334	9.4462814	1.1776857	11.315054	1.0911623	2622	14	84246	12
217	12375438.05	2887543.27	12375478.53	2887563.51	11520	6	52230	40	0.015194438	0.40816328	0.017226271	0.40000001	2	1	0.5	6.5754676	1.5491613	4.7794809	2.6666667	0.1073449	0.84912294	0.1073449	0.84912294	0.56210995	0.51139158	0.092926428	2.1688259	45.259537	71.821953	2	72.036995	1.7142857	1158	7	0.12252933	0.40000001	0.37230644	0.33333334	9.3157663	1.1776857	11.38739	1.0911623	2622	14	83098	12
218	12375478.53	2887563.51	12375531.71	2887590.895	13812	6	62630	40	0.018219944	0.40816328	0.020653581	0.40000001	2	1	0.5	6.5730882	1.5491613	4.968967	2.6666667	0.10886748	0.84912294	0.10886748	0.84912294	0.56281054	0.51139158	0.094210416	2.1688259	59.817738	70.831459	2	71.045387	1.7142857	1158	7	0.12081568	0.40000001	0.37612447	0.33333334	9.1854792	1.1776857	11.458283	1.0911623	2622	14	81952	12
219	12375531.71	2887590.895	12375557.51	2887602.007	16100	6	73014	40	0.021240795	0.40816328	0.02407491	0.40000001	2	1	0.5	6.5700574	1.5491613	5.1036696	2.6666667	0.1104311	0.84912294	0.1104311	0.84912294	0.56352174	0.51139158	0.095519483	2.1688259	28.08857	69.842697	2	70.055298	1.7142857	1158	7	0.11910501	0.40000001	0.37998381	0.33333334	9.0554199	1.1776857	11.528199	1.0911623	2622	14	80808	12
220	12375557.51	2887602.007	12375587.28	2887623.042	18384	6	83382	42	0.024256991	0.37333333	0.027490258	0.40000001	2	1	0.5	6.5670266	1.5491613	5.2483578	2.6666667	0.11203745	0.84912294	0.11203745	0.84912294	0.56424379	0.51139158	0.096864231	2.1688259	36.447811	68.855659	2	69.066742	1.8	1158	7	0.11739734	0.40000001	0.38388556	0.33333334	8.9255867	1.1776857	11.596963	1.0911623	2622	15	79666	12
221	12375587.28	2887623.042	12375612.68	2887640.504	20664	6	93734	54	0.027268533	0.29916897	0.030899623	0.2857143	2	1	0.5	6.5639958	1.5306391	5.4041848	3	0.11368828	0.8619656	0.11368828	0.8619656	0.56497699	0.52832085	0.098246135	1.7493018	30.823757	67.870354	2.1428571	68.079712	2	1158	8	0.11569265	0.38095239	0.38783082	0.27272728	8.7959814	1.1601391	11.665091	1.2942394	2622	19	78526	15
222	12375612.68	2887640.504	12375621.8	2887653.998	22940	8	104068	76	0.030274838	0.34467119	0.03430301	0.2857143	2	0.83333331	0.40000001	6.5609646	1.5388472	5.5724874	3.4285715	0.11538545	0.98558021	0.11538545	0.98558021	0.56572169	0.57015699	0.099666759	1.7312031	16.29125	66.88678	2.125	67.0942	1.8571428	1158	9	0.11399096	0.32142857	0.39182085	0.30769232	8.666604	1.0146308	11.733169	1.293768	2622	21	77388	17
223	12375621.8	2887653.998	12375622.35	2887654.807	25212	12	116949	100	0.0340221	0.37807184	0.037700411	0.33333334	3	1.1666666	0.5	6.5579338	1.563269	5.7548275	4	0.11713094	1.2222222	0.11713094	1.2222222	0.56647831	0.63092977	0.10112775	1.9540863	0.97646087	65.90493	2	66.110222	1.6521739	1158	10	0.11229226	0.25	0.3958568	0.40000001	8.5374537	0.81818181	11.801925	1.2090708	2622	23	76252	18
224	12375720.36	2887587.323	12375736.24	2887594.07	0	0	2619	4	0.000761904	0.1632653	0	0	1	0.5	0.5	6.6988096	1.5	4.2703028	1.3333334	0.10332372	0.33333334	0.10332372	0.33333334	0.56021941	0	0.091123141	3	17.249241	74.578217	2	74.861938	1.7142857	1158	4	0.12729795	1	0.38213542	0	9.6783199	3	13.036125	0.81028318	2622	7	86287	6
225	12375736.24	2887594.07	12375746.95	2887592.482	2312	4	10472	16	0.003046451	0.39506173	0.003457217	0.66666669	2	1.5	0.66666669	6.6970825	1.4575424	4.4601378	1.6	0.10474609	0.70398736	0.10474609	0.70398736	0.56089491	0.36907023	0.092353754	3.6438563	10.832654	73.579086	1.75	73.862701	1.4444444	1158	5	0.12556934	0.5	0.38593054	0.40000001	9.546896	1.42048	13.157901	0.79481012	2622	9	85131	7
226	12375746.95	2887592.482	12375756.08	2887592.085	4620	6	20934	30	0.006089994	0.49586776	0.006908453	0.60000002	2	1	0.5	6.6953554	1.4874687	4.6710858	2	0.1062056	0.87255627	0.1062056	0.87255627	0.5615803	0.5	0.093616463	2.9749374	9.1367245	72.58168	1.8	72.86499	1.4545455	1158	6	0.12384373	0.40000001	0.38976407	0.42857143	9.415699	1.146058	13.276713	0.87540293	2622	11	83977	9
227	12375756.08	2887592.085	12375766.8	2887599.626	6924	6	31382	38	0.009129463	0.44970414	0.010353707	0.40000001	2	1	0.5	6.6936283	1.5491613	4.9068761	2.6666667	0.10770373	0.84912294	0.10770373	0.84912294	0.56227577	0.51139158	0.094912529	2.1688259	13.102934	71.585999	2	71.868805	1.6153846	1158	7	0.1221211	0.40000001	0.393637	0.33333334	9.28473	1.1776857	13.393321	1.0911623	2622	13	82825	12
228	12375766.8	2887599.626	12375778.31	2887605.182	9224	6	41814	40	0.012164278	0.40816328	0.01379298	0.40000001	2	1	0.5	6.6919012	1.5491613	5.1721716	2.6666667	0.10924201	0.84912294	0.10924201	0.84912294	0.56298167	0.51139158	0.0962433	2.1688259	12.780405	70.592049	2	70.874146	1.7142857	1158	7	0.12040146	0.40000001	0.39755034	0.33333334	9.1539879	1.1776857	13.508353	1.0911623	2622	14	81675	12
229	12375778.31	2887605.182	12375792.2	2887606.77	11520	6	52230	40	0.015194438	0.40816328	0.017226271	0.40000001	2	1	0.5	6.6901741	1.5491613	5.4728804	2.6666667	0.11082207	0.84912294	0.11082207	0.84912294	0.56369829	0.51139158	0.097610168	2.1688259	13.98102	69.599831	2	69.881004	1.7142857	1158	7	0.11868482	0.40000001	0.40150508	0.33333334	9.0234728	1.1776857	13.622383	1.0911623	2622	14	80527	12
230	12375792.2	2887606.77	12375811.64	2887604.388	13812	6	62630	40	0.018219944	0.40816328	0.020653581	0.40000001	2	1	0.5	6.688447	1.5491613	5.8165994	2.6666667	0.11244565	0.84912294	0.11244565	0.84912294	0.56442589	0.51139158	0.099014632	2.1688259	19.592154	68.609337	2	68.889397	1.7142857	1158	7	0.11697116	0.40000001	0.40550235	0.33333334	8.8931856	1.1776857	13.735955	1.0911623	2622	14	79381	12
231	12375811.64	2887604.388	12375828.31	2887601.213	16100	6	73014	40	0.021240795	0.40816328	0.02407491	0.40000001	2	1	0.5	6.6867199	1.5491613	6.2132673	2.6666667	0.11411453	0.84912294	0.11411453	0.84912294	0.56516486	0.51139158	0.10045825	2.1688259	16.968487	67.620567	2	67.899315	1.7142857	1158	7	0.1152605	0.40000001	0.40954322	0.33333334	8.7631254	1.1776857	13.849611	1.0911623	2622	14	78237	12
232	12375828.31	2887601.213	12375835.06	2887600.023	18384	6	83382	40	0.024256991	0.40816328	0.027490258	0.40000001	2	1	0.5	6.684341	1.5491613	6.5545874	2.6666667	0.11583065	0.84912294	0.11583065	0.84912294	0.56591558	0.51139158	0.10193274	2.1688259	6.8511448	66.633537	2	66.910751	1.7142857	1158	7	0.11355283	0.40000001	0.41362882	0.33333334	8.6332932	1.1776857	13.964552	1.0911623	2622	14	77095	12
233	12375835.06	2887600.023	12375853.32	2887608.754	20664	6	93734	40	0.027268533	0.40816328	0.030899623	0.40000001	2	1	0.5	6.6813102	1.5491613	6.8099403	2.6666667	0.11759604	0.84912294	0.11759604	0.84912294	0.56667835	0.51139158	0.10343941	2.1688259	20.236801	65.648232	2	65.923721	1.7142857	1158	7	0.11184815	0.40000001	0.41776034	0.33333334	8.5036879	1.1776857	14.081347	1.0911623	2622	14	75955	12
234	12375853.32	2887608.754	12375875.14	2887616.692	22940	6	104070	40	0.030275419	0.40816328	0.03430301	0.40000001	2	1	0.5	6.6774325	1.5491613	7.020555	2.6666667	0.11941282	0.84912294	0.11941282	0.84912294	0.56745356	0.51139158	0.10497653	2.1688259	23.226583	64.66465	2	64.938217	1.7142857	1158	7	0.11014646	0.40000001	0.42193902	0.33333334	8.3743105	1.1776857	14.200795	1.0911623	2622	14	74817	12
235	12375875.14	2887616.692	12375892.21	2887613.517	25212	6	114390	40	0.033277653	0.40816328	0.037700411	0.40000001	2	1	0.5	6.6732402	1.5491613	7.2336287	2.6666667	0.12128327	0.84912294	0.12128327	0.84912294	0.5682416	0.51139158	0.10655395	2.1688259	17.358437	63.6828	2	63.954235	1.7142857	1158	7	0.10844775	0.40000001	0.42616609	0.33333334	8.2451601	1.1776857	14.323013	1.0911623	2622	14	73681	12
236	12375892.21	2887613.517	12375912.05	2887605.182	27480	6	124694	42	0.03627523	0.37333333	0.041091833	0.40000001	2	1	0.5	6.6684823	1.5491613	7.4401317	2.6666667	0.1232098	0.84912294	0.1232098	0.84912294	0.56904286	0.51139158	0.10816935	2.1688259	21.52298	62.702679	2	62.971779	1.8	1158	7	0.10675204	0.40000001	0.43044287	0.33333334	8.1162367	1.1776857	14.448968	1.0911623	2622	15	72547	12
237	12375912.05	2887605.182	12375926.34	2887598.435	29744	6	134982	54	0.039268155	0.29916897	0.044477277	0.2857143	2	1	0.5	6.6630559	1.5306391	7.6444964	3	0.12519497	0.8619656	0.12519497	0.8619656	0.5698579	0.52832085	0.10982278	1.7493018	15.800422	61.724285	2.1428571	61.990849	2	1158	8	0.10505932	0.38095239	0.4347707	0.27272728	7.9875412	1.1601391	14.579568	1.2942394	2622	19	71415	15
238	12375926.34	2887598.435	12375949.76	2887595.26	32004	8	145252	76	0.042255841	0.34467119	0.047856733	0.2857143	2	0.83333331	0.40000001	6.6572952	1.5388472	7.858923	3.4285715	0.12724146	0.98558021	0.12724146	0.98558021	0.57068706	0.57015699	0.11152151	1.7312031	23.629972	60.747623	2.125	61.01144	1.8571428	1158	9	0.10336959	0.32142857	0.43915105	0.30769232	7.8590732	1.0146308	14.71542	1.293768	2622	21	70285	17
239	12375949.76	2887595.26	12375959.28	2887600.339	34260	12	158053	103	0.045979831	0.3576389	0.051230215	0.33333334	3	1.1666666	0.5	6.6518989	1.563269	8.0976801	4	0.12935218	1.2222222	0.12935218	1.2222222	0.57153082	0.63092977	0.1132796	1.9540863	10.792048	59.77269	2	60.033562	1.7083334	1158	10	0.10168285	0.25	0.44358528	0.40000001	7.7308321	0.81818181	14.85698	1.2090708	2622	24	69157	18
240	12375959.28	2887600.339	12375967.62	2887604.785	74644	12	362070	103	0.10533123	0.3576389	0.11161786	0.33333334	3	1.1666666	0.5	6.6440401	1.563269	8.2233868	4	0.13148297	1.2222222	0.13148297	1.2222222	0.57237124	0.63092977	0.11500962	1.9540863	9.4485998	58.820225	2	59.077423	1.7083334	1158	10	0.10003499	0.25	0.44787687	0.40000001	7.6055474	0.81818181	14.944623	1.2090708	2622	24	68055	18
241	12375967.62	2887604.785	12375979.52	2887607.167	76801	8	374363	76	0.10890744	0.34467119	0.1148433	0.2857143	2	0.83333331	0.40000001	6.6329069	1.5388472	8.2063694	3.4285715	0.1336364	0.98558021	0.1336364	0.98558021	0.57320935	0.57015699	0.1166974	1.7312031	12.142099	57.888504	2.125	58.141495	1.8571428	1158	9	0.098423019	0.32142857	0.45203882	0.30769232	7.4829907	1.0146308	14.984763	1.293768	2622	21	66977	17
242	12375979.52	2887607.167	12375989.44	2887619.073	78956	6	384177	56	0.11176246	0.28	0.11806575	0.2857143	2	1	0.5	6.6209655	1.5306391	8.2101507	3	0.13586155	0.8619656	0.13586155	0.8619656	0.57406384	0.52832085	0.11842693	1.7493018	15.498519	56.956783	2.1428571	57.205566	2.05	1158	8	0.096811049	0.38095239	0.45626941	0.27272728	7.3604345	1.1601391	15.039248	1.2942394	2622	20	65899	15
243	12375989.44	2887619.073	12376005.32	2887636.139	81112	6	393993	56	0.11461808	0.28	0.1212897	0.2857143	2	1	0.5	6.6093159	1.5306391	8.2847481	3	0.13816205	0.8619656	0.13816205	0.8619656	0.5749352	0.52832085	0.12022034	1.7493018	23.307732	56.025066	2.1428571	56.269642	2.05	1158	8	0.095199071	0.38095239	0.46057057	0.27272728	7.2378778	1.1601391	15.107266	1.2942394	2622	20	64821	15
244	12376005.32	2887636.139	12376021.59	2887648.442	83268	8	403807	78	0.11747311	0.32231405	0.12451364	0.2857143	2	0.83333331	0.40000001	6.5987935	1.5388472	8.4476061	3.4285715	0.14054179	0.98558021	0.14054179	0.98558021	0.57582426	0.57015699	0.12209639	1.7312031	20.399595	55.093346	2.125	55.333714	1.9090909	1158	9	0.093587101	0.32142857	0.4649443	0.30769232	7.1153216	1.0146308	15.188637	1.293768	2622	22	63743	17
245	12376021.59	2887648.442	12376033.46	2887652.521	85423	12	416056	122	0.12103651	0.29013079	0.12773609	0.26666668	3	1.1666666	0.5	6.5891685	1.5531402	8.6744623	4.3636365	0.14300494	1.2063863	0.14300494	1.2063863	0.5767315	0.627249	0.1240551	1.7084541	12.547801	54.161625	2.0999999	54.397789	1.8965517	1158	11	0.09197513	0.24444444	0.46939269	0.35294119	6.9927649	0.82892185	15.284625	1.3434201	2622	29	62665	21
246	12376033.46	2887652.521	12376034.29	2887652.807	188897	12	941380	122	0.27386063	0.29013079	0.2824645	0.26666668	3	1.1666666	0.5	6.5750151	1.5531402	8.7154732	4.3636365	0.1449348	1.2063863	0.1449348	1.2063863	0.57743347	0.627249	0.12545919	1.7084541	0.88168132	53.453758	2.0999999	53.680779	1.8965517	1158	11	0.090750448	0.24444444	0.47166312	0.35294119	6.8996539	0.82892185	15.109712	1.3434201	2622	29	61846	21
247	12376025.16	2887668.286	12376034.29	2887652.807	190034	8	948021	78	0.27579257	0.32231405	0.2841647	0.2857143	2	0.83333331	0.40000001	6.5549507	1.5388472	8.5482702	3.4285715	0.14629923	0.98558021	0.14629923	0.98558021	0.57792515	0.57015699	0.12625383	1.7312031	17.969383	52.964565	2.125	53.177345	1.9090909	1158	9	0.089904092	0.32142857	0.47174802	0.30769232	6.8353062	1.0146308	14.677372	1.293768	2622	22	61280	17
248	12376015.24	2887689.717	12376025.16	2887668.286	191186	6	953393	54	0.27735537	0.29916897	0.28588733	0.2857143	2	1	0.5	6.5361085	1.5306391	8.418601	3	0.1477119	0.8619656	0.1477119	0.8619656	0.57843029	0.52832085	0.12710655	1.7493018	23.616529	52.46759	2.1428571	52.666286	2	1158	8	0.089044273	0.38095239	0.47190961	0.27272728	6.7699351	1.1601391	14.276442	1.2942394	2622	19	60705	15
249	12376007.7	2887715.117	12376015.24	2887689.717	192355	6	958835	42	0.27893853	0.37333333	0.28763536	0.40000001	2	1	0.5	6.5177503	1.5491613	8.3274536	2.6666667	0.14917488	0.84912294	0.14917488	0.84912294	0.57894927	0.51139158	0.12800492	2.1688259	26.495768	51.962833	2	52.147598	1.8	1158	7	0.088170998	0.40000001	0.47215012	0.33333334	6.7035413	1.1776857	13.906428	1.0911623	2622	15	60121	12
250	12376006.91	2887728.214	12376007.7	2887715.117	193538	6	964337	40	0.28053913	0.40816328	0.28940436	0.40000001	2	1	0.5	6.5003929	1.5491613	8.2743607	2.6666667	0.15068263	0.84912294	0.15068263	0.84912294	0.57947981	0.51139158	0.1289544	2.1688259	13.120934	51.452896	2	51.624332	1.7142857	1158	7	0.087288745	0.40000001	0.47244465	0.33333334	6.6364646	1.1776857	13.565231	1.0911623	2622	14	59531	12
251	12375998.97	2887755.201	12376006.91	2887728.214	194738	6	969919	40	0.28216302	0.40816328	0.29119876	0.40000001	2	1	0.5	6.484868	1.5491613	8.3361683	2.6666667	0.15224488	0.84912294	0.15224488	0.84912294	0.5800249	0.51139158	0.12998022	2.1688259	28.130571	50.935177	2	51.09306	1.7142857	1158	7	0.086393043	0.40000001	0.47282216	0.33333334	6.5683651	1.1776857	13.25261	1.0911623	2622	14	58932	12
252	12375995.4	2887760.758	12375998.97	2887755.201	195951	6	975563	44	0.28380492	0.34375	0.29301259	0.40000001	2	1	0.5	6.4698868	1.5491613	8.4914846	2.6666667	0.15385871	0.84912294	0.15385871	0.84912294	0.58058327	0.51139158	0.13105458	2.1688259	6.605372	50.411407	2	50.555302	1.875	1158	7	0.085486867	0.40000001	0.47326669	0.33333334	6.4994698	1.1776857	12.968807	1.0911623	2622	16	58326	12
253	12375971.58	2887770.283	12375995.4	2887760.758	197172	6	981239	72	0.28545615	0.21301775	0.2948384	0.21428572	2	1	0.5	6.4553537	1.4843777	8.6596403	3.2	0.1555181	0.8870222	0.1555181	0.8870222	0.58115244	0.54406804	0.13217051	1.4843777	25.646847	49.884182	2.25	50.014492	2.2307692	1158	9	0.084574714	0.35714287	0.47375229	0.23076923	6.43012	1.1273675	12.712751	1.47219	2622	26	57716	18
254	12375965.63	2887775.045	12375971.58	2887770.283	198400	10	986939	126	0.28711438	0.26222685	0.29667467	0.22222222	2	0.75	0.33333334	6.4406815	1.5085742	8.8358116	4	0.15722492	1.1058542	0.15722492	1.1058542	0.58173269	0.60528529	0.13331741	1.5085742	7.6237783	49.3535	2.2	49.470634	1.967742	1158	11	0.083656572	0.26666668	0.47428018	0.29411766	6.3603148	0.9042784	12.485296	1.4395257	2622	31	57102	22
255	12375964.78	2887777.806	12375965.63	2887775.045	199635	18	995495	208	0.28960344	0.27350429	0.2985214	0.23076923	4	1.25	0.5	6.427454	1.5632838	9.0403976	5.7142859	0.15898111	1.4864661	0.15898111	1.4864661	0.58232439	0.67893922	0.13452972	1.6835364	2.8885405	48.819359	2.0769231	48.923721	1.7435898	1158	14	0.082732454	0.17948718	0.4748517	0.39130434	6.2900553	0.67273653	12.285526	1.373524	2622	39	56484	27
256	12375964.04	2887780.204	12375964.78	2887777.806	36512	24	181022	336	0.052661832	0.41999999	0.054597709	0.26373628	4	1.0833334	0.44444445	6.4236283	1.5651459	8.9710827	6.1538463	0.15826313	1.569167	0.15826313	1.569167	0.58208311	0.69119924	0.13384244	1.676942	2.5095668	49.036301	2.0714285	49.135391	1.65	1158	15	0.083107784	0.16483517	0.47246927	0.40000001	6.3185911	0.63728082	12.139492	1.368426	2622	40	56735	29
257	12375961.14	2887789.475	12375964.04	2887780.204	34260	20	163167	285	0.047467563	0.43981481	0.051230215	0.30303031	3	0.91666669	0.375	6.4303055	1.5415961	8.7284918	5.1063828	0.15512042	1.3988512	0.15512042	1.3988512	0.58101648	0.66463226	0.13132098	1.6700624	9.7165232	50.009506	2.0833333	50.110222	1.7777778	1158	13	0.084791534	0.1969697	0.4671478	0.38095239	6.4466047	0.71487236	12.030251	1.3539122	2622	36	57861	25
258	12375957.69	2887800.445	12375961.14	2887789.475	27480	12	127249	131	0.037018515	0.25585938	0.041091833	0.26666668	3	1.1666666	0.5	6.4360528	1.5531402	8.4777708	4.3636365	0.15208957	1.2063863	0.15208957	1.2063863	0.57997096	0.627249	0.12887017	1.7084541	11.49688	50.986172	2.0999999	51.088863	2	1158	11	0.086481266	0.24444444	0.46188918	0.35294119	6.5750728	0.82892185	11.921206	1.3434201	2622	32	58991	21
259	12375947.77	2887816.717	12375957.69	2887800.445	25212	8	114388	78	0.033277072	0.32231405	0.037700411	0.2857143	2	0.83333331	0.40000001	6.4399304	1.5388472	8.1009283	3.4285715	0.14916477	0.98558021	0.14916477	0.98558021	0.5789457	0.57015699	0.12646802	1.7312031	19.0583	51.966293	2.125	52.07132	1.9090909	1158	9	0.088176973	0.32142857	0.45669138	0.30769232	6.7039957	1.0146308	11.811722	1.293768	2622	22	60125	17
260	12375932.69	2887834.18	12375947.77	2887816.717	22940	6	104070	54	0.030275419	0.29916897	0.03430301	0.2857143	2	1	0.5	6.4438076	1.5306391	7.7627029	3	0.14634547	0.8619656	0.14634547	0.8619656	0.57794178	0.52832085	0.12415236	1.7493018	23.073393	52.948143	2.1428571	53.055302	2	1158	8	0.089875676	0.38095239	0.45157081	0.27272728	6.8331461	1.1601391	11.707154	1.2942394	2622	19	61261	15
261	12375924.36	2887844.101	12375932.69	2887834.18	20664	6	93734	42	0.027268533	0.37333333	0.030899623	0.40000001	2	1	0.5	6.4476852	1.5491613	7.4574494	2.6666667	0.14362608	0.84912294	0.14362608	0.84912294	0.5769583	0.51139158	0.12191864	2.1688259	12.957868	53.931721	2	54.04081	1.8	1158	7	0.091577373	0.40000001	0.44652507	0.33333334	6.9625239	1.1776857	11.606359	1.0911623	2622	15	62399	12
262	12375913.64	2887865.93	12375924.36	2887844.101	18384	6	83382	40	0.024256991	0.40816328	0.027490258	0.40000001	2	1	0.5	6.4515629	1.5491613	7.1805701	2.6666667	0.14100139	0.84912294	0.14100139	0.84912294	0.57599449	0.51139158	0.11976258	2.1688259	24.316589	54.917027	2	55.02784	1.7142857	1158	7	0.093282051	0.40000001	0.44155192	0.33333334	7.0921292	1.1776857	11.508406	1.0911623	2622	14	63539	12
263	12375906.1	2887885.773	12375913.64	2887865.93	16100	6	73014	40	0.021240795	0.40816328	0.02407491	0.40000001	2	1	0.5	6.4554405	1.5491613	6.9282842	2.6666667	0.13846654	0.84912294	0.13846654	0.84912294	0.5750497	0.51139158	0.11768021	2.1688259	21.228214	55.90406	2	56.016399	1.7142857	1158	7	0.094989724	0.40000001	0.4366492	0.33333334	7.2219615	1.1776857	11.412489	1.0911623	2622	14	64681	12
264	12375894.19	2887903.236	12375906.1	2887885.773	13812	6	62630	40	0.018219944	0.40816328	0.020653581	0.40000001	2	1	0.5	6.4584713	1.5491613	6.6270037	2.6666667	0.13601701	0.84912294	0.13601701	0.84912294	0.57412308	0.51139158	0.11565265	2.1688259	21.135252	56.892826	2	57.006485	1.7142857	1158	7	0.096700393	0.40000001	0.43181479	0.33333334	7.3520217	1.1776857	11.318737	1.0911623	2622	14	65825	12
265	12375883.88	2887920.699	12375894.19	2887903.236	11520	6	52230	40	0.015194438	0.40816328	0.017226271	0.40000001	2	1	0.5	6.4601984	1.5491613	6.1115303	2.6666667	0.13364859	0.84912294	0.13364859	0.84912294	0.57321405	0.51139158	0.11366918	2.1688259	20.283491	57.88332	2	57.998093	1.7142857	1158	7	0.098414049	0.40000001	0.42704669	0.33333334	7.4823089	1.1776857	11.226937	1.0911623	2622	14	66971	12
266	12375883.48	2887936.97	12375883.88	2887920.699	9224	6	41814	40	0.012164278	0.40816328	0.01379298	0.40000001	2	1	0.5	6.4619255	1.5491613	5.6781201	2.6666667	0.13135731	0.84912294	0.13135731	0.84912294	0.57232201	0.51139158	0.11175027	2.1688259	16.276737	58.875542	2	58.991226	1.7142857	1158	7	0.10013069	0.40000001	0.42234299	0.33333334	7.6128235	1.1776857	11.13515	1.0911623	2622	14	68119	12
267	12375881.89	2887980.627	12375883.48	2887936.97	6924	6	31382	38	0.009129463	0.44970414	0.010353707	0.40000001	2	1	0.5	6.4636526	1.5491613	5.3086214	2.6666667	0.12913948	0.84912294	0.12913948	0.84912294	0.5714463	0.51139158	0.10989282	2.1688259	43.685158	59.869492	2	59.985889	1.6153846	1158	7	0.10185033	0.40000001	0.41770181	0.33333334	7.7435656	1.1776857	11.04275	1.0911623	2622	13	69269	12
268	12375880.7	2888000.471	12375881.89	2887980.627	4620	6	20934	30	0.006089994	0.49586776	0.006908453	0.60000002	2	1	0.5	6.4653797	1.4874687	4.9898682	2	0.12699163	0.87255627	0.12699163	0.87255627	0.57058638	0.5	0.10809393	2.9749374	19.879484	60.86517	1.8	60.982075	1.4545455	1158	6	0.10357296	0.40000001	0.4131214	0.42857143	7.8745346	1.146058	10.949101	0.87540293	2622	11	70421	9
269	12375879.11	2888019.124	12375880.7	2888000.471	2312	4	10472	16	0.003046451	0.39506173	0.003457217	0.66666669	2	1.5	0.66666669	6.4671068	1.4575424	4.7120781	1.6	0.12491051	0.70398736	0.12491051	0.70398736	0.56974179	0.36907023	0.10635088	3.6438563	18.720631	61.862576	1.75	61.979786	1.4444444	1158	5	0.10529857	0.5	0.40859997	0.40000001	8.0057316	1.42048	10.853518	0.79481012	2622	9	71575	7
270	12375878.72	2888033.014	12375879.11	2888019.124	0	0	2619	4	0.000761904	0.1632653	0	0	1	0.5	0.5	6.4688339	1.5	4.4678321	1.3333334	0.12289307	0.33333334	0.12289307	0.33333334	0.56891185	0	0.10466111	3	13.896269	62.86171	2	62.979023	1.7142857	1158	4	0.10702718	1	0.40413594	0	8.1371555	3	10.755198	0.81028318	2622	7	72731	6
271	12376050.96	2888122.708	12376054.13	2888090.958	0	0	2619	4	0.000761904	0.1632653	0	0	1	0.5	0.5	6.1813116	1.5	3.7318597	1.3333334	0.12817223	0.33333334	0.12817223	0.33333334	0.57106054	0	0.10430541	3	31.908356	60.313744	2	60.171242	1.7142857	1158	4	0.10261893	1	0.36770627	0	7.8020015	3	8.5069933	0.81028318	2622	7	69783	6
272	12376054.13	2888090.958	12376062.87	2888066.749	2312	4	10472	16	0.003046451	0.39506173	0.003457217	0.66666669	2	1.5	0.66666669	6.1795845	1.4575424	3.9136171	1.6	0.13036828	0.70398736	0.13036828	0.70398736	0.57193303	0.36907023	0.10606291	3.6438563	25.73588	59.314606	1.75	59.172005	1.4444444	1158	5	0.10089032	0.5	0.37223193	0.40000001	7.670577	1.42048	8.5639553	0.79481012	2622	9	68627	7
273	12376062.87	2888066.749	12376063.66	2888049.286	4620	6	20934	30	0.006089994	0.49586776	0.006908453	0.60000002	2	1	0.5	6.1778574	1.4874687	4.118289	2	0.13263689	0.87255627	0.13263689	0.87255627	0.57282174	0.5	0.10787844	2.9749374	17.480534	58.3172	1.8	58.174294	1.4545455	1158	6	0.099164702	0.40000001	0.37682304	0.42857143	7.5393806	1.146058	8.6167688	0.87540293	2622	11	67473	9
274	12376061.28	2888034.205	12376063.66	2888049.286	6924	6	31382	38	0.009129463	0.44970414	0.010353707	0.40000001	2	1	0.5	6.1761303	1.5491613	4.3504992	2.6666667	0.13498171	0.84912294	0.13498171	0.84912294	0.57372731	0.51139158	0.10975491	2.1688259	15.268144	57.321522	2	57.178108	1.6153846	1158	7	0.097442076	0.40000001	0.38148165	0.33333334	7.408411	1.1776857	8.6661425	1.0911623	2622	13	66321	12
275	12376055.33	2888009.996	12376061.28	2888034.205	9224	6	41814	40	0.012164278	0.40816328	0.01379298	0.40000001	2	1	0.5	6.1744032	1.5491613	4.6162076	2.6666667	0.13740663	0.84912294	0.13740663	0.84912294	0.57465041	0.51139158	0.11169542	2.1688259	24.930593	56.327572	2	56.183449	1.7142857	1158	7	0.095722444	0.40000001	0.38620999	0.33333334	7.277669	1.1776857	8.7126532	1.0911623	2622	14	65171	12
276	12376053.74	2887989.358	12376055.33	2888009.996	11520	6	52230	40	0.015194438	0.40816328	0.017226271	0.40000001	2	1	0.5	6.1726761	1.5491613	4.9232259	2.6666667	0.13991582	0.84912294	0.13991582	0.84912294	0.57559162	0.51139158	0.11370331	2.1688259	20.698467	55.33535	2	55.190311	1.7142857	1158	7	0.094005793	0.40000001	0.39101037	0.33333334	7.1471543	1.1776857	8.7568178	1.0911623	2622	14	64023	12
277	12376053.74	2887989.358	12376059.29	2887969.117	13812	6	62630	40	0.018219944	0.40816328	0.020653581	0.40000001	2	1	0.5	6.170949	1.5491613	5.2819991	2.6666667	0.14251374	0.84912294	0.14251374	0.84912294	0.57655162	0.51139158	0.11578216	2.1688259	20.989456	54.344856	2	54.198704	1.7142857	1158	7	0.092292137	0.40000001	0.39588514	0.33333334	7.0168672	1.1776857	8.7991209	1.0911623	2622	14	62877	12
278	12376059.29	2887969.117	12376071.2	2887951.655	16100	6	73014	40	0.021240795	0.40816328	0.02407491	0.40000001	2	1	0.5	6.1692219	1.5491613	5.70682	2.6666667	0.14520517	0.84912294	0.14520517	0.84912294	0.57753122	0.51139158	0.11793576	2.1688259	21.135252	53.356094	2	53.208618	1.7142857	1158	7	0.090581477	0.40000001	0.4008368	0.33333334	6.8868074	1.1776857	8.8400364	1.0911623	2622	14	61733	12
279	12376071.2	2887951.655	12376085.49	2887938.955	18384	6	83382	40	0.024256991	0.40816328	0.027490258	0.40000001	2	1	0.5	6.1674948	1.5491613	6.2177744	2.6666667	0.14799522	0.84912294	0.14799522	0.84912294	0.57853115	0.51139158	0.12016824	2.1688259	19.116098	52.369057	2	52.220062	1.7142857	1158	7	0.088873804	0.40000001	0.40586793	0.33333334	6.7569747	1.1776857	8.8800411	1.0911623	2622	14	60591	12
280	12376085.49	2887938.955	12376103.35	2887938.955	20664	6	93734	40	0.027268533	0.40816328	0.030899623	0.40000001	2	1	0.5	6.1651158	1.5491613	6.6766329	2.6666667	0.15088943	0.84912294	0.15088943	0.84912294	0.57955223	0.51139158	0.12247103	2.1688259	17.8594	51.383751	2	51.233028	1.7142857	1158	7	0.087169118	0.40000001	0.41098133	0.33333334	6.6273699	1.1776857	8.9202738	1.0911623	2622	14	59451	12
281	12376103.35	2887938.955	12376123.98	2887936.574	22940	6	104070	40	0.030275419	0.40816328	0.03430301	0.40000001	2	1	0.5	6.1620846	1.5491613	7.0332875	2.6666667	0.15389369	0.84912294	0.15389369	0.84912294	0.58059531	0.51139158	0.12484812	2.1688259	20.774519	50.400173	2	50.24752	1.7142857	1158	7	0.085467428	0.40000001	0.41617978	0.33333334	6.497992	1.1776857	8.9612474	1.0911623	2622	14	58313	12
282	12376123.98	2887936.574	12376140.65	2887926.652	25212	6	114390	40	0.033277653	0.40816328	0.037700411	0.40000001	2	1	0.5	6.1575775	1.5491613	7.2973003	2.6666667	0.15701443	0.84912294	0.15701443	0.84912294	0.5816614	0.51139158	0.12728672	2.1688259	19.398273	49.418324	2	49.263538	1.7142857	1158	7	0.083768725	0.40000001	0.42146626	0.33333334	6.3688416	1.1776857	9.0043278	1.0911623	2622	14	57177	12
283	12376140.65	2887926.652	12376152.56	2887911.967	27480	6	124694	40	0.03627523	0.40816328	0.041091833	0.40000001	2	1	0.5	6.1528196	1.5491613	7.5777421	2.6666667	0.1602585	0.84912294	0.1602585	0.84912294	0.58275139	0.51139158	0.12981625	2.1688259	18.904739	48.438202	2	48.281082	1.7142857	1158	7	0.082073018	0.40000001	0.42684391	0.33333334	6.2399187	1.1776857	9.0488787	1.0911623	2622	14	56043	12
284	12376152.56	2887911.967	12376168.44	2887875.455	29744	6	134982	40	0.039268155	0.40816328	0.044477277	0.40000001	2	1	0.5	6.1472149	1.5491613	7.8581619	2.6666667	0.16363338	0.84912294	0.16363338	0.84912294	0.58386636	0.51139158	0.13242935	2.1688259	39.81443	47.459808	2	47.300152	1.7142857	1158	7	0.080380291	0.40000001	0.43231598	0.33333334	6.1112227	1.1776857	9.0961428	1.0911623	2622	14	54911	12
285	12376168.44	2887875.455	12376176.37	2887852.039	32004	6	145254	42	0.042256422	0.37333333	0.047856733	0.40000001	2	1	0.5	6.141789	1.5491613	8.1720524	2.6666667	0.16714709	0.84912294	0.16714709	0.84912294	0.58500749	0.51139158	0.13515367	2.1688259	24.724461	46.483147	2	46.320747	1.8	1158	7	0.078690566	0.40000001	0.43788588	0.33333334	5.9827547	1.1776857	9.1458235	1.0911623	2622	15	53781	12
286	12376176.37	2887852.039	12376182.33	2887834.18	34260	6	155510	54	0.045240037	0.29916897	0.051230215	0.2857143	2	1	0.5	6.1360278	1.5306391	8.511939	3	0.17080837	0.8619656	0.17080837	0.8619656	0.58617586	0.52832085	0.13798466	1.7493018	18.825451	45.508209	2.1428571	45.342869	2	1158	8	0.077003822	0.38095239	0.4435572	0.27272728	5.8545136	1.1601391	9.1992693	1.2942394	2622	19	52653	15
287	12376182.33	2887834.18	12376186.29	2887815.923	36512	8	165748	76	0.048218414	0.34467119	0.054597709	0.2857143	2	0.83333331	0.40000001	6.1295304	1.5388472	8.8740778	3.4285715	0.17462672	0.98558021	0.17462672	0.98558021	0.58737278	0.57015699	0.14091992	1.7312031	18.682716	44.535004	2.125	44.366512	1.8571428	1158	9	0.07532008	0.32142857	0.44933367	0.30769232	5.7265005	1.0146308	9.2578754	1.293768	2622	21	51527	17
288	12376186.29	2887815.923	12376193.35	2887805.785	38760	12	178509	106	0.051930767	0.33919999	0.057959225	0.33333334	3	1.1666666	0.5	6.1230326	1.563269	9.2783356	4	0.17861244	1.2222222	0.17861244	1.2222222	0.58859962	0.63092977	0.14398359	1.9540863	12.350548	43.563526	2	43.391685	1.76	1158	10	0.073639318	0.25	0.45521927	0.40000001	5.5987144	0.81818181	9.3221493	1.2090708	2622	25	50403	18
289	12376193.35	2887805.785	12376198.99	2887797.667	43232	12	212499	160	0.061818935	0.26122448	0.064646371	0.21818182	3	1.1666666	0.5	6.1117511	1.5262643	9.5427094	4.6153846	0.18183966	1.2052853	0.18183966	1.2052853	0.58957678	0.62747359	0.1463151	1.5262643	9.8885813	42.808125	2.1818182	42.625858	2.057143	1158	12	0.072332397	0.23636363	0.45844156	0.31578946	5.4993501	0.82967907	9.3449745	1.4668683	2622	35	49529	24
290	12376198.99	2887797.667	12376206.54	2887777.029	45091	12	222753	200	0.064801969	0.29218408	0.067426197	0.18181819	2	0.58333331	0.2857143	6.1014981	1.4758458	9.6564102	4.4444447	0.18607493	1.2123377	0.18607493	1.2123377	0.5908379	0.62951124	0.14947186	1.3704282	21.972055	41.856525	2.25	41.672768	1.972973	1158	13	0.070686027	0.22727273	0.4643088	0.2857143	5.3741789	0.82485271	9.374259	1.5494391	2622	37	48428	27
291	12376206.54	2887777.029	12376213.8	2887770.469	47294	18	237719	232	0.069155782	0.28999999	0.070720419	0.23076923	4	1.25	0.5	6.0927277	1.5632838	10.067695	5.7142859	0.1905122	1.4864661	0.1905122	1.4864661	0.59213436	0.67893922	0.15281637	1.6835364	9.7879581	40.904926	2.0769231	40.718918	1.775	1158	14	0.069039665	0.17948718	0.47031492	0.39130434	5.2490077	0.67273653	9.4159784	1.373524	2622	40	47327	27
292	12376213.8	2887770.469	12376218.84	2887765.917	272749	18	1400575	192	0.40744686	0.2962963	0.4078514	0.27272728	4	1.25	0.5	6.0810657	1.5696367	9.0870762	5.3333335	0.19316046	1.5154221	0.19316046	1.5154221	0.59289646	0.68604112	0.1546441	1.8550252	6.7908354	40.357822	2	40.161709	1.6666666	1158	13	0.068093121	0.18181819	0.477577	0.42857143	5.177043	0.65988213	9.3562689	1.2737888	2622	36	46694	24
293	12376218.84	2887765.917	12376241.06	2887755.201	273143	10	1403471	124	0.40828937	0.27555555	0.40844056	0.22222222	2	0.75	0.33333334	6.0623012	1.5085742	8.8816681	4	0.19403398	1.1058542	0.19403398	1.1058542	0.59314597	0.60528529	0.1548641	1.5085742	24.673403	40.180641	2.2	39.967201	1.9333333	1158	11	0.067786574	0.26666668	0.47341031	0.29411766	5.1537366	0.9042784	9.196023	1.4395257	2622	30	46489	22
294	12376241.06	2887755.201	12376271.62	2887734.961	273629	6	1405861	72	0.40898463	0.21301775	0.40916732	0.21428572	2	1	0.5	6.0442977	1.4843777	8.7272186	3.2	0.19514029	0.8870222	0.19514029	0.8870222	0.59346068	0.54406804	0.15528457	1.4843777	36.654671	39.958515	2.25	39.728069	2.2307692	1158	9	0.067402273	0.35714287	0.46974331	0.23076923	5.1245184	1.1273675	9.0639334	1.47219	2622	26	46232	18
295	12376271.62	2887734.961	12376297.02	2887725.039	274196	6	1408617	46	0.4097864	0.31833911	0.41001517	0.40000001	2	1	0.5	6.0250411	1.5491613	8.5977736	2.6666667	0.19639951	0.84912294	0.19639951	0.84912294	0.59381711	0.51139158	0.15578872	2.1688259	27.269106	39.708729	2	39.460335	1.9411764	1158	7	0.066970117	0.40000001	0.46635687	0.33333334	5.0916624	1.1776857	8.9607105	1.0911623	2622	17	45943	12
296	12376297.02	2887725.039	12376320.44	2887714.323	274815	6	1411611	54	0.41065741	0.29916897	0.41094077	0.2857143	2	1	0.5	6.0098987	1.5306391	8.8142042	3	0.19775952	0.8619656	0.19775952	0.8619656	0.59419996	0.52832085	0.15647329	1.7493018	25.751141	39.442524	2.1428571	39.176201	2	1158	8	0.06650956	0.38095239	0.4631049	0.27272728	5.0566463	1.1601391	8.8878965	1.2942394	2622	19	45635	15
297	12376320.44	2887714.323	12376338.3	2887704.401	275548	8	1415091	78	0.41166979	0.32231405	0.41203687	0.2857143	2	0.83333331	0.40000001	5.9955087	1.5388472	9.5907059	3.4285715	0.19944105	0.98558021	0.19944105	0.98558021	0.59467041	0.57015699	0.15742594	1.7312031	20.430426	39.118408	2.125	38.837528	1.9090909	1158	9	0.065948807	0.32142857	0.46057975	0.30769232	5.0140133	1.0146308	8.8250551	1.293768	2622	22	45260	17
298	12376338.3	2887704.401	12376346.61	2887698.989	276393	12	1420030	119	0.41310662	0.30357143	0.41330042	0.26666668	3	1.1666666	0.5	5.9816041	1.5531402	9.9600878	4.3636365	0.20136783	1.2063863	0.20136783	1.2063863	0.59520555	0.627249	0.15857823	1.7084541	9.9185352	38.753674	2.0999999	38.460716	1.8571428	1158	11	0.065317772	0.24444444	0.45856264	0.35294119	4.9660363	0.82892185	8.7834549	1.3434201	2622	28	44838	21
299	12376346.61	2887698.989	12376355.36	2887693.289	318360	16	1640994	186	0.47738811	0.41333333	0.47605518	0.29090908	3	1	0.42857143	5.9686952	1.5566417	10.822733	4.8000002	0.20293815	1.3057258	0.20293815	1.3057258	0.59563857	0.64768547	0.15947001	1.6981546	10.446281	38.46154	2.090909	38.155605	1.7666667	1158	12	0.064812347	0.21818182	0.45542839	0.36842105	4.9276099	0.76585758	8.7285175	1.339381	2622	30	44500	23
300	12376355.36	2887693.289	12376369.97	2887675.921	318883	16	1644783	189	0.47849041	0.39334026	0.47683725	0.29090908	3	1	0.42857143	5.9617915	1.5566417	8.6074181	4.8000002	0.20413916	1.3057258	0.20413916	1.3057258	0.59596795	0.64768547	0.16022825	1.6981546	22.692305	38.241142	2.090909	37.919529	1.8064516	1158	12	0.064431041	0.21818182	0.46591303	0.36842105	4.8986192	0.76585758	8.6577654	1.339381	2622	31	44245	23
301	12376369.97	2887675.921	12376370.05	2887675.826	418686	12	2160496	143	0.62851852	0.27929688	0.62607628	0.21818182	3	1.1666666	0.5	5.9453158	1.5262643	7.742887	4.6153846	0.20519638	1.2052853	0.20519638	1.2052853	0.59625655	0.62747359	0.16061299	1.5262643	0.12371035	38.049267	2.1818182	37.714722	1.96875	1158	12	0.064099073	0.23636363	0.4686648	0.31578946	4.8733802	0.82967907	8.5509777	1.4668683	2622	32	44023	24
302	12376370.05	2887675.826	12376395.45	2887668.286	418913	10	2161973	120	0.62894821	0.35502958	0.62641573	0.27777779	2	0.66666669	0.33333334	5.9342256	1.5142466	6.4679203	3.6923077	0.20571467	1.1	0.20571467	1.1	0.59639764	0.60206002	0.16071832	1.6824962	26.495672	37.955921	2.1111112	37.605263	1.8846154	1158	10	0.063937582	0.27777779	0.47703034	0.33333334	4.8611021	0.90909094	8.4358301	1.3243603	2622	26	43915	19
303	12376395.45	2887668.286	12376416.29	2887662.436	419176	10	2163675	100	0.62944335	0.34722221	0.626809	0.35714287	3	1.3333334	0.60000002	5.9226069	1.5388472	5.6362071	3.4285715	0.2063614	1.1087778	0.2063614	1.1087778	0.59657323	0.60245162	0.16090794	1.9785179	21.643614	37.840103	2	37.473301	1.8333334	1158	9	0.063737206	0.2857143	0.4854846	0.38461539	4.8458676	0.90189397	8.3504	1.2209314	2622	24	43781	16
304	12376416.29	2887662.436	12376440.69	2887655.585	419754	10	2167366	100	0.63051713	0.34722221	0.62767327	0.35714287	3	1.3333334	0.60000002	5.9145694	1.5388472	5.0746622	3.4285715	0.20706581	1.1087778	0.20706581	1.1087778	0.59676403	0.60245162	0.16123807	1.9785179	25.34897	37.714779	2	37.331806	1.8333334	1158	9	0.063520379	0.2857143	0.4938457	0.38461539	4.8293829	0.90189397	8.2949352	1.2209314	2622	24	43636	16
305	12376440.69	2887655.585	12376470.85	2887647.648	420218	10	2170007	118	0.63128543	0.37760001	0.62836713	0.27777779	2	0.66666669	0.33333334	5.9070115	1.5142466	4.656352	3.6923077	0.2082029	1.1	0.2082029	1.1	0.59707081	0.60206002	0.16191638	1.6824962	31.189426	37.514259	2.1111112	37.117466	1.84	1158	10	0.063173465	0.27777779	0.50301152	0.33333334	4.8030071	0.90909094	8.2518988	1.3243603	2622	25	43404	19
306	12376470.85	2887647.648	12376482.9	2887641.182	420854	12	2173764	127	0.6323784	0.32397959	0.62931818	0.26666668	3	1.1666666	0.5	5.9011307	1.5531402	4.4271674	4.3636365	0.20977697	1.2063863	0.20977697	1.2063863	0.59749335	0.627249	0.16297811	1.7084541	13.674562	37.240276	2.0999999	36.831043	1.8571428	1158	11	0.062699437	0.24444444	0.5129289	0.35294119	4.7669678	0.82892185	8.225729	1.3434201	2622	28	43087	21
307	12376482.9	2887641.182	12376526.81	2887617.618	471058	12	2452339	130	0.71341974	0.30915576	0.70438999	0.26666668	3	1.1666666	0.5	5.8989406	1.5531402	4.3349147	4.3636365	0.21018802	1.2063863	0.21018802	1.2063863	0.59760326	0.627249	0.16323687	1.7084541	49.833584	37.169403	2.0999999	36.74485	1.8965517	1158	11	0.062576823	0.24444444	0.51989907	0.35294119	4.7576451	0.82892185	8.1578598	1.3434201	2622	29	43005	21
308	12376526.81	2887617.618	12376559.89	2887594.136	470794	10	2451101	130	0.7130596	0.33163264	0.70399523	0.22222222	2	0.66666669	0.33333334	5.8923588	1.5085742	4.2328091	4	0.20953709	1.1058542	0.20953709	1.1058542	0.5974291	0.60528529	0.16254976	1.5085742	40.561291	37.281765	2.2	36.83791	1.9285715	1158	11	0.062771216	0.26666668	0.52429086	0.29411766	4.7724247	0.9042784	8.0369539	1.4395257	2622	28	43135	22
309	12376559.89	2887594.136	12376560.09	2887594.028	470542	12	2449920	127	0.71271604	0.32397959	0.70361841	0.26666668	3	1.1666666	0.5	5.8904238	1.5531402	4.2053351	4.3636365	0.20891003	1.2063863	0.20891003	1.2063863	0.59726095	0.627249	0.16201009	1.7084541	0.23166227	37.390667	2.0999999	36.927155	1.8571428	1158	11	0.062959626	0.24444444	0.52861619	0.35294119	4.7867494	0.82892185	7.951932	1.3434201	2622	28	43261	21
310	12376560.09	2887594.028	12376578.74	2887584.214	487470	12	2549069	103	0.74155986	0.3576389	0.72893149	0.33333334	3	1.1666666	0.5	5.891016	1.563269	4.1602125	4	0.20788306	1.2222222	0.20788306	1.2222222	0.59698468	0.63092977	0.16122985	1.9540863	21.071552	37.570442	2	37.084667	1.7083334	1158	10	0.063270658	0.25	0.53192621	0.40000001	4.8103967	0.81818181	7.8645616	1.2090708	2622	24	43469	18
311	12376578.74	2887584.214	12376605.53	2887568.008	486887	8	2546110	76	0.74069905	0.34467119	0.72805971	0.2857143	2	0.83333331	0.40000001	5.8945546	1.5388472	4.1037531	3.4285715	0.20646311	0.98558021	0.20646311	0.98558021	0.59660083	0.57015699	0.16022474	1.7312031	31.309433	37.821953	2.125	37.311214	1.8571428	1158	9	0.063705802	0.32142857	0.53424585	0.30769232	4.8434801	1.0146308	7.7724819	1.293768	2622	21	43760	17
312	12376605.53	2887568.008	12376626.36	2887556.763	486309	6	2543752	54	0.74001306	0.29916897	0.72719538	0.2857143	2	1	0.5	5.8969903	1.5306391	4.0618	3	0.205072	0.8619656	0.205072	0.8619656	0.5962227	0.52832085	0.15921089	1.7493018	23.676664	38.071735	2.1428571	37.536232	2	1158	8	0.064137951	0.38095239	0.53652817	0.27272728	4.8763361	1.1601391	7.7184381	1.2942394	2622	19	44049	15
313	12376626.36	2887556.763	12376647.53	2887555.771	485735	6	2541408	42	0.73933119	0.37333333	0.72633708	0.40000001	2	1	0.5	5.9030914	1.5491613	4.0358272	2.6666667	0.20370893	0.84912294	0.20370893	0.84912294	0.59585017	0.51139158	0.15831627	2.1688259	21.189941	38.319794	2	37.759724	1.8	1158	7	0.064567119	0.40000001	0.53877461	0.33333334	4.9089646	1.1776857	7.6968007	1.0911623	2622	15	44336	12
314	12376647.53	2887555.771	12376671.34	2887564.37	485163	6	2539072	40	0.73865157	0.40816328	0.72548175	0.40000001	2	1	0.5	5.9106688	1.5491613	4.0193214	2.6666667	0.20237319	0.84912294	0.20237319	0.84912294	0.59548312	0.51139158	0.15748003	2.1688259	25.317509	38.56612	2	37.981693	1.7142857	1158	7	0.064993285	0.40000001	0.54098636	0.33333334	4.9413662	1.1776857	7.7091751	1.0911623	2622	14	44621	12
315	12376671.34	2887564.37	12376687.22	2887573.631	484599	6	2536772	40	0.73798251	0.40816328	0.72463834	0.40000001	2	1	0.5	5.9197407	1.5491613	4.0136738	2.6666667	0.20106404	0.84912294	0.20106404	0.84912294	0.59512144	0.51139158	0.1567014	2.1688259	18.378674	38.810719	2	38.201756	1.7142857	1158	7	0.065416463	0.40000001	0.54316473	0.33333334	4.9735398	1.1776857	7.7551584	1.0911623	2622	14	44904	12
316	12376687.22	2887573.631	12376707.06	2887580.907	484047	6	2534532	40	0.73733085	0.40816328	0.72381294	0.40000001	2	1	0.5	5.9335036	1.5491613	4.0488186	2.6666667	0.19981709	0.84912294	0.19981709	0.84912294	0.5947752	0.51139158	0.15609162	2.1688259	21.135672	39.046673	2	38.412663	1.7142857	1158	7	0.065824695	0.40000001	0.54539353	0.33333334	5.0045772	1.1776857	7.8269768	1.0911623	2622	14	45177	12
317	12376707.06	2887580.907	12376740.8	2887593.144	483501	6	2532324	42	0.73668849	0.37333333	0.72299647	0.40000001	2	1	0.5	5.9497256	1.5491613	4.0949259	2.6666667	0.19858551	0.84912294	0.19858551	0.84912294	0.59443146	0.51139158	0.15555365	2.1688259	35.885288	39.282627	2	38.623188	1.8	1158	7	0.06623292	0.40000001	0.54756898	0.33333334	5.035614	1.1776857	7.9324846	1.0911623	2622	15	45450	12
318	12376740.8	2887593.144	12376777.51	2887605.05	482955	6	2530116	54	0.73604614	0.29916897	0.72218001	0.2857143	2	1	0.5	5.9699221	1.5306391	4.1507716	3	0.19736902	0.8619656	0.19736902	0.8619656	0.59409028	0.52832085	0.15512554	1.7493018	38.593491	39.518581	2.1428571	38.833714	2	1158	8	0.066641144	0.38095239	0.54969281	0.27272728	5.0666509	1.1601391	8.070241	1.2942394	2622	19	45723	15
319	12376777.51	2887605.05	12376807.6	2887614.641	482409	8	2527906	76	0.73540324	0.34467119	0.72136354	0.2857143	2	0.83333331	0.40000001	5.9960752	1.5388472	4.2221231	3.4285715	0.19616736	0.98558021	0.19616736	0.98558021	0.59375155	0.57015699	0.15485649	1.7312031	31.587725	39.754539	2.125	39.044243	1.8571428	1158	9	0.067049377	0.32142857	0.55176687	0.30769232	5.0976882	1.0146308	8.2385349	1.293768	2622	21	45996	17
320	12376807.6	2887614.641	12376821.75	2887620.219	481863	12	2525129	103	0.73459536	0.3576389	0.72054714	0.33333334	3	1.1666666	0.5	6.027586	1.563269	4.3063087	4	0.19498023	1.2222222	0.19498023	1.2222222	0.59341526	0.63092977	0.15472822	1.9540863	15.211019	39.990494	2	39.254768	1.7083334	1158	10	0.067457601	0.25	0.55379272	0.40000001	5.1287251	0.81818181	8.4385157	1.2090708	2622	24	46269	18
321	12376821.75	2887620.219	12376852.91	2887632.501	475649	12	2498773	127	0.72692806	0.32397959	0.71125507	0.26666668	3	1.1666666	0.5	6.062151	1.5531402	4.3668408	4.3636365	0.19376469	1.2063863	0.19376469	1.2063863	0.59306914	0.627249	0.15464535	1.7084541	33.491695	40.235092	2.0999999	39.473682	1.8571428	1158	11	0.06788078	0.24444444	0.55567408	0.35294119	5.1608992	0.82892185	8.6466322	1.3434201	2622	28	46552	21
322	12376852.91	2887632.501	12376895.91	2887645.068	475063	10	2495808	130	0.72606552	0.33163264	0.71037883	0.22222222	2	0.66666669	0.33333334	6.0958061	1.5085742	4.3969364	4	0.19252206	1.1058542	0.19252206	1.1058542	0.59271353	0.60528529	0.15450661	1.5085742	44.794067	40.488331	2.2	39.700993	1.9285715	1158	11	0.068318911	0.26666668	0.55741549	0.29411766	5.1942096	0.9042784	8.8671055	1.4395257	2622	28	46845	22
323	12376895.91	2887645.068	12376913.34	2887652.904	474477	12	2492813	130	0.72519422	0.30915576	0.70950258	0.26666668	3	1.1666666	0.5	6.131742	1.5531402	4.4641881	4.3636365	0.19129528	1.2063863	0.19129528	1.2063863	0.59236062	0.627249	0.15442708	1.7084541	19.11363	40.741573	2.0999999	39.928299	1.8965517	1158	11	0.06875705	0.24444444	0.55911708	0.35294119	5.2275205	0.82892185	9.1235771	1.3434201	2622	29	47138	21
324	12376913.34	2887652.904	12376925.34	2887658.297	461515	12	2433987	130	0.70808089	0.30915576	0.69012004	0.26666668	3	1.1666666	0.5	6.1649818	1.5531402	4.5083075	4.3636365	0.19003884	1.2063863	0.19003884	1.2063863	0.59199727	0.627249	0.15424442	1.7084541	13.157578	41.004322	2.0999999	40.165142	1.8965517	1158	11	0.069211632	0.24444444	0.5606758	0.35294119	5.2620821	0.82892185	9.3931456	1.3434201	2622	29	47442	21
325	12376925.34	2887658.297	12376951.14	2887670.865	460889	10	2430792	132	0.70715141	0.313912	0.68918395	0.22222222	2	0.66666669	0.33333334	6.1996322	1.5085742	4.5323925	4	0.18876235	1.1058542	0.18876235	1.1058542	0.59162611	0.60528529	0.15406945	1.5085742	28.695419	41.274849	2.2	40.409992	1.9655173	1158	11	0.06967967	0.26666668	0.56211472	0.29411766	5.2976665	0.9042784	9.6750212	1.4395257	2622	29	47755	22
326	12376951.14	2887670.865	12376963.71	2887681.449	460267	12	2427591	149	0.70622021	0.25778547	0.68825382	0.21818182	3	1.1666666	0.5	6.2380366	1.5262643	4.6012678	4.6153846	0.18751089	1.2052853	0.18751089	1.2052853	0.59126019	0.62747359	0.15399605	1.5262643	16.430321	41.543648	2.1818182	40.653316	2.0294118	1158	12	0.07014472	0.23636363	0.56353974	0.31578946	5.3330235	0.82967907	9.995677	1.4668683	2622	34	48066	24
327	12376963.71	2887681.449	12376969.66	2887696.993	443176	16	2347142	216	0.68281645	0.33333334	0.66269708	0.24242425	3	1	0.42857143	6.2744579	1.5415961	4.6549263	5.1063828	0.18622069	1.2989333	0.18622069	1.2989333	0.59088087	0.64596856	0.15382937	1.5415961	16.645296	41.824547	2.1666667	40.909229	1.9444444	1158	13	0.070630699	0.21212122	0.56480396	0.33333334	5.3699727	0.76986253	10.322944	1.4444195	2622	36	48391	26
328	12376969.35	2887712.359	12376969.66	2887696.993	442522	18	2343074	246	0.68163306	0.35938641	0.66171908	0.23076923	3	0.91666669	0.375	6.3079381	1.5372461	4.6962447	5.4545455	0.18489759	1.3873683	0.18489759	1.3873683	0.59048969	0.6616419	0.15355137	1.5372461	15.369202	42.11668	2.1538463	41.176582	1.8378378	1158	14	0.071136124	0.1923077	0.56592119	0.34782609	5.4083991	0.72078913	10.659627	1.4425071	2622	37	48729	28
329	12376968.47	2887712.6	12376969.35	2887712.359	268198	24	1423971	268	0.41425309	0.37119114	0.40104613	0.30769232	4	1.3333334	0.5	6.3336191	1.5632838	4.7283807	5.7142859	0.1832222	1.4864661	0.1832222	1.4864661	0.58999103	0.67893922	0.15277947	1.6835364	0.91271973	42.492653	2.0769231	41.535469	1.8157895	1158	14	0.071786597	0.17948718	0.56613648	0.39130434	5.4578538	0.67273653	10.914091	1.373524	2622	38	49164	27
330	12376963.71	2887681.449	12376964.37	2887663.589	30346	12	153361	125	0.044614863	0.27777779	0.045377467	0.26666668	3	1.1666666	0.5	6.2602787	1.5531402	4.6123333	4.3636365	0.18468794	1.2063863	0.18468794	1.2063863	0.59042752	0.627249	0.15221843	1.7084541	17.871647	42.163353	2.0999999	41.260868	1.9333333	1158	11	0.071216874	0.24444444	0.56119221	0.35294119	5.4145384	0.82892185	10.125093	1.3434201	2622	30	48783	21
331	12376962.77	2887641.569	12376964.37	2887663.589	28241	8	141318	80	0.041111384	0.30245748	0.042229787	0.2857143	2	0.83333331	0.40000001	6.2679191	1.5388472	4.5589108	3.4285715	0.180426	0.98558021	0.180426	0.98558021	0.58915049	0.57015699	0.14888719	1.7312031	22.077541	43.135696	2.125	42.233791	1.9565217	1158	9	0.072899126	0.32142857	0.5551632	0.30769232	5.5424385	1.0146308	10.036889	1.293768	2622	23	49908	17
332	12376962.72	2887640.769	12376962.77	2887641.569	26332	6	132756	68	0.03862058	0.2361111	0.03937519	0.21428572	2	1	0.5	6.2854266	1.4843777	4.5348525	3.2	0.17703784	0.8870222	0.17703784	0.8870222	0.58811766	0.54406804	0.14649929	1.4843777	0.80269819	43.942093	2.25	43.031654	2.1666667	1158	9	0.074294277	0.35714287	0.55098057	0.23076923	5.64851	1.1273675	10.029309	1.47219	2622	24	50841	18
333	12376962.72	2887640.769	12376973.3	2887626.878	24497	8	124540	78	0.03623043	0.32231405	0.036631249	0.2857143	2	0.83333331	0.40000001	6.3034129	1.5388472	4.5383501	3.4285715	0.1738261	0.98558021	0.1738261	0.98558021	0.58712357	0.57015699	0.14425312	1.7312031	17.463022	44.735523	2.125	43.815407	1.9090909	1158	9	0.075666994	0.32142857	0.54700732	0.30769232	5.7528763	1.0146308	10.044765	1.293768	2622	22	51759	17
334	12376973.3	2887626.878	12376988.44	2887612.048	22689	12	114415	100	0.033284925	0.37807184	0.033927679	0.33333334	3	1.1666666	0.5	6.3208232	1.563269	4.529438	4	0.17077522	1.2222222	0.17077522	1.2222222	0.58616537	0.63092977	0.14211267	1.9540863	21.196629	45.516853	2	44.586575	1.6521739	1158	10	0.077018775	0.25	0.54322863	0.40000001	5.8556509	0.81818181	10.084559	1.2090708	2622	23	52663	18
335	12376988.44	2887612.048	12376989.17	2887611.334	6924	12	33973	97	0.009883221	0.40082645	0.010353707	0.33333334	3	1.1666666	0.5	6.3301134	1.563269	4.4499931	4	0.16743982	1.2222222	0.16743982	1.2222222	0.58510166	0.63092977	0.13954182	1.9540863	1.0214016	46.403629	2	45.468727	1.5909091	1158	10	0.078552991	0.25	0.53844398	0.40000001	5.9722953	0.81818181	10.053764	1.2090708	2622	22	53689	18
336	12376989.17	2887611.334	12376994.14	2887598.105	4620	8	20932	64	0.006089412	0.39506173	0.006908453	0.38095239	2	0.83333331	0.40000001	6.3331447	1.5306391	4.3391271	3	0.16384673	0.98510355	0.16384673	0.98510355	0.58393621	0.56457502	0.13661273	2.0408521	14.128809	47.399307	2	46.464912	1.7222222	1158	8	0.080275618	0.33333334	0.53264618	0.36363637	6.1032648	1.0151217	9.937398	1.1403179	2622	18	54841	14
337	12376990.5	2887585.537	12376994.14	2887598.105	2312	4	10472	28	0.003046451	0.2857143	0.003457217	0.40000001	2	1.5	0.66666669	6.3355236	1.4874687	4.1804156	2	0.16039878	0.69804502	0.16039878	0.69804502	0.58279812	0.43067655	0.13378806	2.2312031	13.083782	48.396717	2	47.462624	1.9285715	1158	6	0.082001239	0.5	0.52693236	0.2857143	6.2344613	1.4325724	9.8241367	1.1120105	2622	14	55995	10
338	12376990.5	2887585.537	12376990.83	2887584.214	0	0	2619	5	0.000761904	0.15625	0	0	1	0.5	0.5	6.3372507	1.5	3.9858956	1.3333334	0.15708733	0.33333334	0.15708733	0.33333334	0.58168608	0	0.13106167	3	1.3636323	49.395851	2	48.461861	1.875	1158	4	0.083729848	1	0.52130014	0	6.3658857	3	9.7124577	0.81028318	2622	8	57151	6
339	12376821.75	2887620.219	12376821.84	2887620.456	20664	12	96301	103	0.02801531	0.3576389	0.030899623	0.33333334	3	1.1666666	0.5	6.0477185	1.563269	4.3183813	4	0.19197582	1.2222222	0.19197582	1.2222222	0.5925566	0.63092977	0.15285283	1.9540863	0.25175622	40.600693	2	39.853165	1.7083334	1158	10	0.068513304	0.25	0.55153376	0.40000001	5.2089891	0.81818181	8.5167227	1.2090708	2622	24	46975	18
340	12376821.84	2887620.456	12376823.82	2887626.079	18384	8	83380	76	0.02425641	0.34467119	0.027490258	0.2857143	2	0.83333331	0.40000001	6.0524769	1.5388472	4.2504168	3.4285715	0.18731523	0.98558021	0.18731523	0.98558021	0.5912028	0.57015699	0.14925928	1.7312031	5.962317	41.585999	2.125	40.840199	1.8571428	1158	9	0.070217989	0.32142857	0.54511285	0.30769232	5.3385944	1.0146308	8.4521551	1.293768	2622	21	48115	17
341	12376823.82	2887626.079	12376826.8	2887634.347	16100	6	73014	54	0.021240795	0.29916897	0.02407491	0.2857143	2	1	0.5	6.0566692	1.5306391	4.1768036	3	0.18286794	0.8619656	0.18286794	0.8619656	0.58988518	0.52832085	0.1458164	1.7493018	8.7877378	42.573032	2.1428571	41.828758	2	1158	8	0.071925662	0.38095239	0.53879935	0.27272728	5.4684272	1.1601391	8.3916874	1.2942394	2622	19	49257	15
342	12376826.8	2887634.347	12376830.44	2887642.946	13812	6	62630	42	0.018219944	0.37333333	0.020653581	0.40000001	2	1	0.5	6.0605464	1.5491613	4.1013498	2.6666667	0.1786197	0.84912294	0.1786197	0.84912294	0.58860183	0.51139158	0.14252001	2.1688259	9.3368549	43.561798	2	42.81884	1.8	1158	7	0.073636331	0.40000001	0.53258979	0.33333334	5.5984869	1.1776857	8.3338842	1.0911623	2622	15	50401	12
343	12376830.11	2887652.868	12376830.44	2887642.946	11520	6	52230	40	0.015194438	0.40816328	0.017226271	0.40000001	2	1	0.5	6.0635777	1.5491613	4.0026002	2.6666667	0.17455742	0.84912294	0.17455742	0.84912294	0.58735126	0.51139158	0.13934833	2.1688259	9.927413	44.552292	2	43.810452	1.7142857	1158	7	0.075349987	0.40000001	0.52648097	0.33333334	5.7287741	1.1776857	8.2783003	1.0911623	2622	14	51547	12
344	12376823.16	2887663.451	12376830.11	2887652.868	9224	6	41814	40	0.012164278	0.40816328	0.01379298	0.40000001	2	1	0.5	6.0659566	1.5491613	3.8595364	2.6666667	0.17066918	0.84912294	0.17066918	0.84912294	0.58613181	0.51139158	0.13629776	2.1688259	12.658813	45.54451	2	44.803585	1.7142857	1158	7	0.07706663	0.40000001	0.52046967	0.33333334	5.8592887	1.1776857	8.2238855	1.0911623	2622	14	52695	12
345	12376823.16	2887663.451	12376825.51	2887670.74	6924	6	31382	38	0.009129463	0.44970414	0.010353707	0.40000001	2	1	0.5	6.0676837	1.5491613	3.6831396	2.6666667	0.16694406	0.84912294	0.16694406	0.84912294	0.5849421	0.51139158	0.13336074	2.1688259	7.6582551	46.53846	2	45.798244	1.6153846	1158	7	0.078786269	0.40000001	0.51455289	0.33333334	5.9900308	1.1776857	8.1698456	1.0911623	2622	13	53845	12
346	12376825.51	2887670.74	12376834.11	2887682.315	4620	6	20934	30	0.006089994	0.49586776	0.006908453	0.60000002	2	1	0.5	6.0694108	1.4874687	3.5252132	2	0.163372	0.87255627	0.163372	0.87255627	0.58378071	0.5	0.13054435	2.9749374	14.419951	47.534142	1.8	46.794434	1.4545455	1158	6	0.080508895	0.40000001	0.50872773	0.42857143	6.1210003	1.146058	8.1147633	0.87540293	2622	11	54997	9
347	12376834.11	2887682.315	12376843.37	2887686.284	2312	4	10472	16	0.003046451	0.39506173	0.003457217	0.66666669	2	1.5	0.66666669	6.0711379	1.4575424	3.3830004	1.6	0.15994377	0.70398736	0.15994377	0.70398736	0.58264643	0.36907023	0.12784132	3.6438563	10.075038	48.531548	1.75	47.792145	1.4444444	1158	5	0.082234509	0.5	0.50299144	0.40000001	6.2521968	1.42048	8.0578527	0.79481012	2622	9	56151	7
348	12376843.37	2887686.284	12376843.7	2887685.953	0	0	2619	4	0.000761904	0.1632653	0	0	1	0.5	0.5	6.072865	1.5	3.2542672	1.3333334	0.1566509	0.33333334	0.1566509	0.33333334	0.58153808	0	0.12524493	3	0.46782184	49.530682	2	48.791382	1.7142857	1158	4	0.083963118	1	0.49734125	0	6.3836212	3	7.9982285	0.81028318	2622	7	57307	6
349	12376033.46	2887652.521	12376050.36	2887637.572	138402	16	690627	213	0.20091306	0.3477551	0.2069575	0.24242425	3	1	0.42857143	6.5911465	1.5415961	8.7527905	5.1063828	0.14352998	1.2989333	0.14352998	1.2989333	0.57692325	0.64596856	0.12454795	1.5415961	22.562109	53.967155	2.1666667	54.207474	1.9142857	1158	13	0.091638677	0.21212122	0.47133368	0.33333334	6.967185	0.76986253	15.500233	1.4444195	2622	35	62440	26
350	12376050.36	2887637.572	12376064.24	2887626.395	137162	18	681993	246	0.19840132	0.35938641	0.20510328	0.23076923	3	0.91666669	0.375	6.6066437	1.5372461	8.7350731	5.4545455	0.14209244	1.3873683	0.14209244	1.3873683	0.57639694	0.6616419	0.12359041	1.5372461	17.825548	54.503025	2.1538463	54.755913	1.8378378	1158	14	0.09256579	0.1923077	0.47078335	0.34782609	7.037672	0.72078913	15.848783	1.4425071	2622	37	63060	28
351	12376064.24	2887626.395	12376067.96	2887623.4	113542	24	558677	268	0.16252697	0.37119114	0.16978344	0.30769232	4	1.3333334	0.5	6.6218243	1.5632838	8.7078094	5.7142859	0.14065415	1.4864661	0.14065415	1.4864661	0.57586592	0.67893922	0.12262049	1.6835364	4.777236	55.050129	2.0769231	55.31617	1.8157895	1158	14	0.093512334	0.17948718	0.47012821	0.39130434	7.1096373	0.67273653	16.179741	1.373524	2622	38	63693	27
352	12376067.96	2887623.4	12376077.48	2887615.744	96382	14	474574	174	0.13806023	0.26851851	0.14412348	0.21212122	3	1.0833334	0.42857143	6.6327167	1.5415961	8.5673342	5.1063828	0.13918521	1.2989333	0.13918521	1.2989333	0.57531899	0.64596856	0.12153945	1.5415961	12.210343	55.620571	2.1666667	55.899696	1.9444444	1158	13	0.09449926	0.21212122	0.46925339	0.33333334	7.1846719	0.76986253	16.458944	1.4444195	2622	36	64353	26
353	12376077.48	2887615.744	12376101.29	2887587.301	96043	10	471499	146	0.13716567	0.26813591	0.14361656	0.18181819	2	0.66666669	0.33333334	6.6339779	1.4854122	7.8686123	4.2105265	0.13879208	1.1191936	0.13879208	1.1191936	0.57517183	0.60985333	0.12121921	1.3711498	37.094852	55.77528	2.2727273	56.054157	2.060606	1158	12	0.094766922	0.25454545	0.47239381	0.2631579	7.2050219	0.89350057	16.530327	1.5487748	2622	33	64532	25
354	12376101.29	2887587.301	12376113.78	2887566.166	96721	12	475492	130	0.13832729	0.30915576	0.1446304	0.26666668	3	1.1666666	0.5	6.6265945	1.5531402	7.9746518	4.3636365	0.13954955	1.2063863	0.13954955	1.2063863	0.57545507	0.627249	0.12174515	1.7084541	24.548792	55.477959	2.0999999	55.745613	1.8965517	1158	11	0.094252527	0.24444444	0.47063911	0.35294119	7.1659131	0.82892185	16.406298	1.3434201	2622	29	64188	21
355	12376113.78	2887566.166	12376118.49	2887558.197	72676	12	353393	106	0.10280697	0.33919999	0.10867504	0.33333334	3	1.1666666	0.5	6.6281466	1.563269	7.9698334	4	0.13893458	1.2222222	0.13893458	1.2222222	0.57522517	0.63092977	0.12123701	1.9540863	9.2569132	55.719101	2	55.987034	1.76	1158	10	0.094669722	0.25	0.46829596	0.40000001	7.1976323	0.81818181	16.362043	1.2090708	2622	25	64467	18
356	12376118.49	2887558.197	12376125.1	2887533.723	70862	8	342978	92	0.099777102	0.27218935	0.1059625	0.22222222	2	0.83333331	0.40000001	6.6377683	1.5142466	7.8346877	3.6923077	0.13697226	1	0.13697226	1	0.57448602	0.57812965	0.11969814	1.5142466	25.352112	56.503025	2.2222223	56.782608	2.0384614	1158	10	0.096025996	0.30555555	0.46538404	0.26666668	7.3007479	1	16.388823	1.4379251	2622	26	65374	20
357	12376125.1	2887533.723	12376131.05	2887506.603	69052	8	334650	92	0.097354367	0.27218935	0.10325594	0.22222222	2	0.83333331	0.40000001	6.6488857	1.5142466	7.7612777	3.6923077	0.13506876	1	0.13506876	1	0.57376069	0.57812965	0.11823236	1.5142466	27.765499	57.285221	2.2222223	57.57666	2.0384614	1158	10	0.097379275	0.30555555	0.46253455	0.26666668	7.403636	1	16.438122	1.4379251	2622	26	66279	20
358	12376131.05	2887506.603	12376132.06	2887496.298	67506	12	326063	103	0.094856292	0.3576389	0.10094415	0.33333334	3	1.1666666	0.5	6.6596241	1.563269	7.7456861	4	0.13322148	1.2222222	0.13322148	1.2222222	0.57304877	0.63092977	0.11680366	1.9540863	10.354406	58.065685	2	58.368801	1.7083334	1158	10	0.098729566	0.25	0.45974585	0.40000001	7.5062971	0.81818181	16.511238	1.2090708	2622	24	67182	18
359	12376132.06	2887496.298	12376134.36	2887472.868	67620	12	309913	100	0.09015803	0.37807184	0.10111462	0.33333334	3	1.1666666	0.5	6.6616473	1.563269	7.7494025	4	0.13230173	1.2222222	0.13230173	1.2222222	0.57269126	0.63092977	0.11603248	1.9540863	23.541828	58.462402	2	58.763157	1.6521739	1158	10	0.099415921	0.25	0.45599005	0.40000001	7.5584803	0.81818181	16.305353	1.2090708	2622	23	67641	18
360	12376134.36	2887472.868	12376137.01	2887455.009	65424	8	297412	76	0.086521313	0.34467119	0.097830862	0.2857143	2	0.83333331	0.40000001	6.6682582	1.5388472	7.5494409	3.4285715	0.13015223	0.98558021	0.13015223	0.98558021	0.57184774	0.57015699	0.11426056	1.7312031	18.054333	59.411407	2.125	59.718155	1.8571428	1158	9	0.1010578	0.32142857	0.45169404	0.30769232	7.6833105	1.0146308	16.158747	1.293768	2622	21	68739	17
361	12376137.01	2887455.009	12376140.31	2887437.811	63224	6	287382	54	0.083603449	0.29916897	0.094541125	0.2857143	2	1	0.5	6.6751075	1.5306391	7.3644271	3	0.12806773	0.8619656	0.12806773	0.8619656	0.5710187	0.52832085	0.11254604	1.7493018	17.513023	60.362144	2.1428571	60.674675	2	1158	8	0.10270267	0.38095239	0.44744971	0.27272728	7.8083682	1.1601391	16.021442	1.2942394	2622	19	69839	15
362	12376140.31	2887437.811	12376146.93	2887428.55	61020	6	277334	42	0.080680341	0.37333333	0.091245405	0.40000001	2	1	0.5	6.6818438	1.5491613	7.1905546	2.6666667	0.12604535	0.84912294	0.12604535	0.84912294	0.57020378	0.51139158	0.11088052	2.1688259	11.380237	61.314606	2	61.632725	1.8	1158	7	0.10435053	0.40000001	0.44325569	0.33333334	7.9336529	1.1776857	15.892497	1.0911623	2622	15	70941	12
363	12376144.94	2887415.983	12376146.93	2887428.55	58812	6	267270	40	0.077752583	0.40816328	0.087943703	0.40000001	2	1	0.5	6.689271	1.5491613	7.0304904	2.6666667	0.12408233	0.84912294	0.12408233	0.84912294	0.5694024	0.51139158	0.10927498	2.1688259	12.723401	62.268799	2	62.592297	1.7142857	1158	7	0.10600138	0.40000001	0.43911067	0.33333334	8.059165	1.1776857	15.770056	1.0911623	2622	14	72045	12
364	12376135.68	2887404.076	12376144.94	2887415.983	56600	6	257190	40	0.074820168	0.40816328	0.084636018	0.40000001	2	1	0.5	6.6968646	1.5491613	6.880414	2.6666667	0.12217613	0.84912294	0.12217613	0.84912294	0.56861424	0.51139158	0.10771838	2.1688259	15.0836	63.22472	2	63.553394	1.7142857	1158	7	0.10765522	0.40000001	0.43501326	0.33333334	8.1849051	1.1776857	15.653749	1.0911623	2622	14	73151	12
365	12376131.05	2887396.139	12376135.68	2887404.076	54384	6	247094	40	0.071883105	0.40816328	0.081322357	0.40000001	2	1	0.5	6.7041068	1.5491613	6.7378945	2.6666667	0.12032431	0.84912294	0.12032431	0.84912294	0.56783879	0.51139158	0.1062004	2.1688259	9.1893187	64.182365	2	64.516022	1.7142857	1158	7	0.10931206	0.40000001	0.43096226	0.33333334	8.3108721	1.1776857	15.543314	1.0911623	2622	14	74259	12
366	12376115.84	2887384.894	12376131.05	2887396.139	52164	6	236982	40	0.068941385	0.40816328	0.078002706	0.40000001	2	1	0.5	6.711164	1.5491613	6.6027942	2.6666667	0.1185246	0.84912294	0.1185246	0.84912294	0.56707579	0.51139158	0.10472205	2.1688259	18.918142	65.141747	2	65.480171	1.7142857	1158	7	0.11097188	0.40000001	0.42695647	0.33333334	8.437067	1.1776857	15.437889	1.0911623	2622	14	75369	12
367	12376099.97	2887373.649	12376115.84	2887384.894	49940	6	226854	40	0.065995008	0.40816328	0.07467708	0.40000001	2	1	0.5	6.7177868	1.5491613	6.4732518	2.6666667	0.11677484	0.84912294	0.11677484	0.84912294	0.56632471	0.51139158	0.10327784	2.1688259	19.454159	66.102852	2	66.445847	1.7142857	1158	7	0.1126347	0.40000001	0.42299473	0.33333334	8.563488	1.1776857	15.337099	1.0911623	2622	14	76481	12
368	12376075.49	2887354.467	12376099.97	2887373.649	47712	6	216710	40	0.063043974	0.40816328	0.071345471	0.40000001	2	1	0.5	6.7244091	1.5491613	6.350698	2.6666667	0.11507297	0.84912294	0.11507297	0.84912294	0.56558526	0.51139158	0.10187299	2.1688259	31.095676	67.065689	2	67.41304	1.7142857	1158	7	0.1143005	0.40000001	0.41907585	0.33333334	8.6901379	1.1776857	15.23994	1.0911623	2622	14	77595	12
369	12376064.25	2887328.67	12376075.49	2887354.467	45480	6	206550	40	0.060088288	0.40816328	0.068007886	0.40000001	2	1	0.5	6.730907	1.5491613	6.2339435	2.6666667	0.11341708	0.84912294	0.11341708	0.84912294	0.56485713	0.51139158	0.10050405	2.1688259	28.141172	68.030251	2	68.381767	1.7142857	1158	7	0.11596929	0.40000001	0.41519877	0.33333334	8.8170147	1.1776857	15.146013	1.0911623	2622	14	78711	12
370	12376060.94	2887304.858	12376064.25	2887328.67	43244	6	196374	40	0.057127945	0.40816328	0.064664312	0.40000001	2	1	0.5	6.7366676	1.5491613	6.1179013	2.6666667	0.11180532	0.84912294	0.11180532	0.84912294	0.56413996	0.51139158	0.099160567	2.1688259	24.041077	68.996544	2	69.35202	1.7142857	1158	7	0.11764108	0.40000001	0.41136244	0.33333334	8.9441185	1.1776857	15.055449	1.0911623	2622	14	79829	12
371	12376056.97	2887282.368	12376060.94	2887304.858	41004	6	186182	40	0.054162949	0.40816328	0.061314758	0.40000001	2	1	0.5	6.7414255	1.5491613	5.994709	2.6666667	0.11023597	0.84912294	0.11023597	0.84912294	0.56343347	0.51139158	0.097837739	2.1688259	22.837189	69.964561	2	70.323799	1.7142857	1158	7	0.11931586	0.40000001	0.4075658	0.33333334	9.0714493	1.1776857	14.96806	1.0911623	2622	14	80949	12
372	12376049.69	2887265.831	12376056.97	2887282.368	38760	6	175974	40	0.051193301	0.40816328	0.057959225	0.40000001	2	1	0.5	6.7456183	1.5491613	5.864542	2.6666667	0.10870737	0.84912294	0.10870737	0.84912294	0.56273729	0.51139158	0.096541047	2.1688259	18.066473	70.934311	2	71.297104	1.7142857	1158	7	0.12099362	0.40000001	0.40380791	0.33333334	9.199008	1.1776857	14.882987	1.0911623	2622	14	82071	12
373	12376041.1	2887257.232	12376049.69	2887265.831	36512	6	165750	40	0.048218995	0.40816328	0.054597709	0.40000001	2	1	0.5	6.7486491	1.5491613	5.6903753	2.6666667	0.10721797	0.84912294	0.10721797	0.84912294	0.56205118	0.51139158	0.095261112	2.1688259	12.160751	71.905792	2	72.271927	1.7142857	1158	7	0.12267438	0.40000001	0.40008774	0.33333334	9.3267946	1.1776857	14.800428	1.0911623	2622	14	83195	12
374	12376029.85	2887250.618	12376041.1	2887257.232	34260	6	155510	40	0.045240037	0.40816328	0.051230215	0.40000001	2	1	0.5	6.7516799	1.5491613	5.5287466	2.6666667	0.1057663	0.84912294	0.1057663	0.84912294	0.56137484	0.51139158	0.094013505	2.1688259	13.046013	72.878998	2	73.248283	1.7142857	1158	7	0.12435813	0.40000001	0.39640445	0.33333334	9.4548082	1.1776857	14.718843	1.0911623	2622	14	84321	12
375	12376021.91	2887239.373	12376029.85	2887250.618	32004	6	145254	40	0.042256422	0.40816328	0.047856733	0.40000001	2	1	0.5	6.753407	1.5491613	5.2329001	2.6666667	0.10435092	0.84912294	0.10435092	0.84912294	0.56070799	0.51139158	0.09277913	2.1688259	13.764063	73.853935	2	74.226166	1.7142857	1158	7	0.12604487	0.40000001	0.39275706	0.33333334	9.5830488	1.1776857	14.639174	1.0911623	2622	14	85449	12
376	12376011.33	2887231.435	12376021.91	2887239.373	29744	6	134982	40	0.039268155	0.40816328	0.044477277	0.40000001	2	1	0.5	6.7551341	1.5491613	4.9709921	2.6666667	0.10297053	0.84912294	0.10297053	0.84912294	0.56005043	0.51139158	0.091575205	2.1688259	13.22928	74.830597	2	75.205566	1.7142857	1158	7	0.1277346	0.40000001	0.38914475	0.33333334	9.7115173	1.1776857	14.559772	1.0911623	2622	14	86579	12
377	12376006.04	2887225.482	12376011.33	2887231.435	27480	6	124694	40	0.03627523	0.40816328	0.041091833	0.40000001	2	1	0.5	6.7568612	1.5491613	4.7374988	2.6666667	0.10162382	0.84912294	0.10162382	0.84912294	0.55940193	0.51139158	0.090400629	2.1688259	7.9649501	75.80899	2	76.186501	1.7142857	1158	7	0.12942731	0.40000001	0.38556662	0.33333334	9.8402128	1.1776857	14.4803	1.0911623	2622	14	87711	12
378	12375997.44	2887222.175	12376006.04	2887225.482	25212	6	114390	40	0.033277653	0.40816328	0.037700411	0.40000001	2	1	0.5	6.7585883	1.5491613	4.5280347	2.6666667	0.1003096	0.84912294	0.1003096	0.84912294	0.55876213	0.51139158	0.089254342	2.1688259	9.2130899	76.789108	2	77.168953	1.7142857	1158	7	0.13112302	0.40000001	0.3820219	0.33333334	9.9691353	1.1776857	14.400434	1.0911623	2622	14	88845	12
379	12375985.53	2887214.899	12375997.44	2887222.175	22940	6	104070	40	0.030275419	0.40816328	0.03430301	0.40000001	2	1	0.5	6.7603154	1.5491613	4.3390713	2.6666667	0.09902671	0.84912294	0.09902671	0.84912294	0.55813092	0.51139158	0.088135339	2.1688259	13.9535	77.770958	2	78.152939	1.7142857	1158	7	0.13282172	0.40000001	0.37850982	0.33333334	10.098286	1.1776857	14.319854	1.0911623	2622	14	89981	12
380	12375970.32	2887208.946	12375985.53	2887214.899	20664	6	93734	40	0.027268533	0.40816328	0.030899623	0.40000001	2	1	0.5	6.7620425	1.5491613	4.1677394	2.6666667	0.097774036	0.84912294	0.097774036	0.84912294	0.55750805	0.51139158	0.087042667	2.1688259	16.336897	78.754539	2	79.138443	1.7142857	1158	7	0.13452342	0.40000001	0.37502953	0.33333334	10.227664	1.1776857	14.238244	1.0911623	2622	14	91119	12
381	12375955.77	2887211.592	12375970.32	2887208.946	18384	6	83382	40	0.024256991	0.40816328	0.027490258	0.40000001	2	1	0.5	6.7637696	1.5491613	4.011682	2.6666667	0.096550547	0.84912294	0.096550547	0.84912294	0.55689329	0.51139158	0.085975401	2.1688259	14.790687	79.739845	2	80.125473	1.7142857	1158	7	0.1362281	0.40000001	0.37158033	0.33333334	10.357269	1.1776857	14.155293	1.0911623	2622	14	92259	12
382	12375933.28	2887207.623	12375955.77	2887211.592	16100	6	73014	40	0.021240795	0.40816328	0.02407491	0.40000001	2	1	0.5	6.7654967	1.5491613	3.8689427	2.6666667	0.095355235	0.84912294	0.095355235	0.84912294	0.55628645	0.51139158	0.084932685	2.1688259	22.837107	80.726883	2	81.114037	1.7142857	1158	7	0.13793577	0.40000001	0.3681615	0.33333334	10.487102	1.1776857	14.070683	1.0911623	2622	14	93401	12
383	12375922.03	2887206.3	12375933.28	2887207.623	13812	6	62630	40	0.018219944	0.40816328	0.020653581	0.40000001	2	1	0.5	6.7672238	1.5491613	3.7378871	2.6666667	0.094187133	0.84912294	0.094187133	0.84912294	0.55568737	0.51139158	0.083913662	2.1688259	11.32235	81.715645	2	82.104118	1.7142857	1158	7	0.13964644	0.40000001	0.36477229	0.33333334	10.617161	1.1776857	13.984097	1.0911623	2622	14	94545	12
384	12375904.17	2887209.607	12375922.03	2887206.3	11520	6	52230	40	0.015194438	0.40816328	0.017226271	0.40000001	2	1	0.5	6.7689509	1.5491613	3.617137	2.6666667	0.093045339	0.84912294	0.093045339	0.84912294	0.55509579	0.51139158	0.082917556	2.1688259	18.16305	82.706139	2	83.095726	1.7142857	1158	7	0.1413601	0.40000001	0.36141208	0.33333334	10.747449	1.1776857	13.895198	1.0911623	2622	14	95691	12
385	12375890.28	2887218.868	12375904.17	2887209.607	9224	6	41814	40	0.012164278	0.40816328	0.01379298	0.40000001	2	1	0.5	6.770678	1.5491613	3.5055225	2.6666667	0.091928974	0.84912294	0.091928974	0.84912294	0.55451155	0.51139158	0.081943594	2.1688259	16.694508	83.698357	2	84.088867	1.7142857	1158	7	0.14307675	0.40000001	0.35808018	0.33333334	10.877963	1.1776857	13.803641	1.0911623	2622	14	96839	12
386	12375873.05	2887219.506	12375890.28	2887218.868	6924	6	31382	38	0.009129463	0.44970414	0.010353707	0.40000001	2	1	0.5	6.7724051	1.5491613	3.4020448	2.6666667	0.090837203	0.84912294	0.090837203	0.84912294	0.55393451	0.51139158	0.08099106	2.1688259	17.243315	84.692307	2	85.083527	1.6153846	1158	7	0.14479639	0.40000001	0.35477594	0.33333334	11.008705	1.1776857	13.709048	1.0911623	2622	13	97989	12
387	12375855.89	2887207.623	12375873.05	2887219.506	4620	6	20934	30	0.006089994	0.49586776	0.006908453	0.60000002	2	1	0.5	6.7741323	1.4874687	3.3058455	2	0.089769229	0.87255627	0.089769229	0.87255627	0.55336446	0.5	0.080059245	2.9749374	20.876358	85.687988	1.8	86.079712	1.4545455	1158	6	0.14651901	0.40000001	0.35149875	0.42857143	11.139674	1.146058	13.610999	0.87540293	2622	11	99141	9
388	12375829.43	2887189.764	12375855.89	2887207.623	2312	4	10472	16	0.003046451	0.39506173	0.003457217	0.66666669	2	1.5	0.66666669	6.7758594	1.4575424	3.2161827	1.6	0.088724285	0.70398736	0.088724285	0.70398736	0.55280125	0.36907023	0.079147495	3.6438563	31.92186	86.685394	1.75	87.077423	1.4444444	1158	5	0.14824462	0.5	0.34824798	0.40000001	11.270871	1.42048	13.509002	0.79481012	2622	9	100295	7
389	12375822.15	2887181.165	12375829.43	2887189.764	0	0	2619	4	0.000761904	0.1632653	0	0	1	0.5	0.5	6.7775865	1.5	3.132412	1.3333334	0.087701641	0.33333334	0.087701641	0.33333334	0.55224472	0	0.078255169	3	11.264235	87.684532	2	88.07666	1.7142857	1158	4	0.14997323	1	0.34502307	0	11.402295	3	13.402419	0.81028318	2622	7	101451	6
390	12376113.78	2887566.166	12376113.86	2887566.134	43868	12	228896	103	0.06658905	0.3576389	0.0655974	0.33333334	3	1.1666666	0.5	6.6216488	1.563269	8.0826883	4	0.14005618	1.2222222	0.14005618	1.2222222	0.57564384	0.63092977	0.12209594	1.9540863	0.085327663	55.280899	2	55.532036	1.7083334	1158	10	0.093911588	0.25	0.46786588	0.40000001	7.1399922	0.81818181	16.16798	1.2090708	2622	24	63960	18
391	12376113.86	2887566.134	12376141.64	2887554.889	44134	8	230671	78	0.06710542	0.32231405	0.065995164	0.2857143	2	0.83333331	0.40000001	6.6134787	1.5388472	8.1294155	3.4285715	0.14036237	0.98558021	0.14036237	0.98558021	0.57575762	0.57015699	0.1222119	1.7312031	29.970755	55.162491	2.125	55.391685	1.9090909	1158	9	0.093706727	0.32142857	0.46426037	0.30769232	7.1244168	1.0146308	15.808706	1.293768	2622	22	63823	17
392	12376141.64	2887554.889	12376161.48	2887546.29	44498	6	232547	68	0.067651175	0.2361111	0.066539466	0.21428572	2	1	0.5	6.6022677	1.4843777	8.1793814	3.2	0.14071716	0.8870222	0.14071716	0.8870222	0.57588929	0.54406804	0.12231311	1.4843777	21.626816	55.025928	2.25	55.233028	2.1666667	1158	9	0.093470469	0.35714287	0.46076605	0.23076923	7.1064539	1.1273675	15.485193	1.47219	2622	24	63665	18
393	12376161.48	2887546.29	12376175.37	2887546.952	45069	8	235321	80	0.06845817	0.30245748	0.067393303	0.2857143	2	0.83333331	0.40000001	6.5882893	1.5388472	8.2994518	3.4285715	0.14150724	0.98558021	0.14150724	0.98558021	0.57618141	0.57015699	0.12273945	1.7312031	13.906343	54.724285	2.125	54.916477	1.9565217	1158	9	0.092948593	0.32142857	0.45886582	0.30769232	7.0667768	1.0146308	15.308779	1.293768	2622	23	63316	17
394	12376175.37	2887546.952	12376186.71	2887537.292	45791	12	239602	122	0.069703579	0.29013079	0.068472929	0.26666668	3	1.1666666	0.5	6.5786777	1.5531402	8.5054359	4.3636365	0.14233387	1.2063863	0.14233387	1.2063863	0.57648563	0.627249	0.12327635	1.7084541	14.895827	54.412273	2.0999999	54.590008	1.8965517	1158	11	0.092408776	0.24444444	0.45703116	0.35294119	7.0257349	0.82892185	15.163234	1.3434201	2622	29	62955	21
395	12376186.71	2887537.292	12376193.23	2887531.738	34202	16	181059	213	0.052672599	0.3477551	0.051143482	0.24242425	3	1	0.42857143	6.5682683	1.5415961	8.6390772	5.1063828	0.14303982	1.2989333	0.14303982	1.2989333	0.57674426	0.64596856	0.12369177	1.5415961	8.5650291	54.148659	2.1666667	54.311596	1.9142857	1158	13	0.091952696	0.21212122	0.45466074	0.33333334	6.9910598	0.76986253	14.964909	1.4444195	2622	35	62650	26
396	12376193.23	2887531.738	12376195.36	2887529.24	34710	18	184749	246	0.053746071	0.35938641	0.051903114	0.23076923	3	0.91666669	0.375	6.559433	1.5372461	8.7598038	5.4545455	0.14362139	1.3873683	0.14362139	1.3873683	0.57695657	0.6616419	0.12402762	1.5372461	3.2792573	53.933449	2.1538463	54.080471	1.8378378	1158	14	0.091580361	0.1923077	0.4517394	0.34782609	6.9627514	0.72078913	14.715278	1.4425071	2622	37	62401	28
397	12376195.36	2887529.24	12376201.62	2887521.875	34402	24	190163	264	0.055321079	0.38568297	0.051442552	0.30769232	4	1.3333334	0.5	6.547081	1.5632838	8.8575525	5.7142859	0.14457034	1.4864661	0.14457034	1.4864661	0.5773015	0.67893922	0.12461202	1.6835364	9.6657982	53.585999	2.0769231	53.715103	1.7837838	1158	14	0.090979233	0.17948718	0.45014009	0.39130434	6.9170485	0.67273653	14.408028	1.373524	2622	37	61999	27
398	12376201.62	2887521.875	12376204.48	2887518.509	80599	14	421348	145	0.12257603	0.30176899	0.12052259	0.25454545	3	1.0833334	0.42857143	6.5302205	1.5566417	8.8189869	4.8000002	0.14579242	1.3057258	0.14579242	1.3057258	0.57774299	0.64768547	0.12534179	1.6981546	4.4175339	53.145203	2.090909	53.257439	1.8064516	1158	12	0.090216614	0.21818182	0.4494904	0.36842105	6.8590674	0.76585758	13.970101	1.339381	2622	31	61489	23
399	12376204.48	2887518.509	12376213.74	2887517.186	81390	8	426124	92	0.12396543	0.25240055	0.1217054	0.22222222	2	0.83333331	0.40000001	6.5094547	1.5142466	8.6332159	3.6923077	0.14675568	1	0.14675568	1	0.57808882	0.57812965	0.12576872	1.5142466	9.3544149	52.80294	2.2222223	52.893593	2.074074	1158	10	0.089624465	0.30555555	0.44777262	0.26666668	6.8140464	1	13.433878	1.4379251	2622	27	61093	20
400	12376213.74	2887517.186	12376224.32	2887522.478	82197	6	430006	70	0.12509477	0.22400001	0.12291214	0.21428572	2	1	0.5	6.4860182	1.4843777	8.4585972	3.2	0.1477516	0.8870222	0.1477516	0.8870222	0.57844442	0.54406804	0.12616634	1.4843777	11.832512	52.453758	2.25	52.523647	2.2	1158	9	0.089020349	0.35714287	0.44609028	0.23076923	6.7681165	1.1273675	12.937151	1.47219	2622	25	60689	18
401	12376224.32	2887522.478	12376234.05	2887527.343	83034	8	434020	78	0.1262625	0.32231405	0.12416373	0.2857143	2	0.83333331	0.40000001	6.4615941	1.5388472	8.4019012	3.4285715	0.14879888	0.98558021	0.14879888	0.98558021	0.57881629	0.57015699	0.12658219	1.7312031	10.879142	52.091618	2.125	52.14035	1.9090909	1158	9	0.0883938	0.32142857	0.44451022	0.30769232	6.7204809	1.0146308	12.479757	1.293768	2622	22	60270	17
402	12376234.05	2887527.343	12376234.9	2887527.769	83908	12	439255	97	0.12778543	0.40082645	0.12547065	0.33333334	3	1.1666666	0.5	6.4339786	1.563269	8.2322884	4	0.14990965	1.2222222	0.14990965	1.2222222	0.57920837	0.63092977	0.12698209	1.9540863	0.95345938	51.713051	2	51.739513	1.5909091	1158	10	0.087738842	0.25	0.44307342	0.40000001	6.6706853	0.81818181	12.065761	1.2090708	2622	22	59832	18
403	12376234.9	2887527.769	12376244.83	2887523.139	4620	12	23529	79	0.006844915	0.39500001	0.006908453	0.42857143	3	1.1666666	0.5	6.4208364	1.5388472	7.8867183	3.4285715	0.1490182	1.2671746	0.1490182	1.2671746	0.5788939	0.64379281	0.12596914	2.3082709	10.949102	52.016422	1.875	52.032036	1.5	1158	9	0.088263705	0.25	0.43974182	0.46153846	6.7105899	0.78915727	11.799337	1.0680546	2622	20	60183	15
404	12376244.83	2887523.139	12376254.09	2887520.493	2312	6	10470	38	0.00304587	0.296875	0.003457217	0.40000001	2	1.3333334	0.5	6.4238672	1.5491613	7.4624066	2.6666667	0.14616065	0.84912294	0.14616065	0.84912294	0.57787538	0.51139158	0.12361186	2.1688259	9.6309814	53.013828	2	53.029747	1.75	1158	7	0.089989327	0.40000001	0.43448353	0.33333334	6.8417864	1.1776857	11.650207	1.0911623	2622	16	61337	12
405	12376254.09	2887520.493	12376259.38	2887520.493	0	0	2619	9	0.000761904	0.125	0	0	1	0.5	0.5	6.4255943	1.4575424	6.7657647	1.6	0.14340596	0.42239243	0.14340596	0.42239243	0.57687801	0.25192964	0.12131472	1.8219281	5.2916999	54.012966	2.25	54.028984	2.1666667	1158	5	0.091717929	0.83333331	0.42930514	0	6.9732108	2.3674667	11.50473	1.2033685	2622	12	62493	9
406	12376345.73	2887697.268	12376346.61	2887698.989	78191	12	406990	122	0.11839909	0.29013079	0.11692182	0.26666668	3	1.1666666	0.5	5.9783921	1.5531402	9.319993	4.3636365	0.20014444	1.2063863	0.20014444	1.2063863	0.59486628	0.627249	0.15753016	1.7084541	1.9317191	38.984444	2.0999999	38.688404	1.8965517	1158	11	0.065717027	0.24444444	0.45525312	0.35294119	4.9963913	0.82892185	8.7594957	1.3434201	2622	29	45105	21
407	12376336.21	2887678.615	12376345.73	2887697.268	76362	8	396474	94	0.11533984	0.25788751	0.11418685	0.22222222	2	0.83333331	0.40000001	5.9870014	1.5142466	8.8694363	3.6923077	0.19606678	1	0.19606678	1	0.59372312	0.57812965	0.15454286	1.5142466	20.944435	39.774418	2.2222223	39.483601	2.074074	1158	10	0.067083769	0.30555555	0.45129648	0.26666668	5.1003027	1	8.7321863	1.4379251	2622	27	46019	20
408	12376324.7	2887669.884	12376336.21	2887678.615	74698	8	388872	92	0.11312831	0.27218935	0.11169861	0.22222222	2	0.83333331	0.40000001	5.9966993	1.5142466	8.6400232	3.6923077	0.19248836	1	0.19248836	1	0.59270388	0.57812965	0.151968	1.5142466	14.446458	40.495247	2.2222223	40.210144	2.0384614	1158	10	0.068330877	0.30555555	0.4484024	0.26666668	5.1951194	1	8.719758	1.4379251	2622	26	46853	20
409	12376324.04	2887669.493	12376324.7	2887669.884	73129	12	379915	103	0.11052259	0.3576389	0.10935243	0.33333334	3	1.1666666	0.5	6.0089092	1.563269	8.5523262	4	0.18923342	1.2222222	0.18923342	1.2222222	0.59176332	0.63092977	0.1497024	1.9540863	0.76550728	41.174591	2	40.895119	1.7083334	1158	10	0.069506213	0.25	0.44614834	0.40000001	5.2844787	0.81818181	8.7254486	1.2090708	2622	24	47639	18
410	12376310.01	2887661.153	12376324.04	2887669.493	62870	12	329697	100	0.09591347	0.37807184	0.094011776	0.33333334	3	1.1666666	0.5	6.0220652	1.563269	8.3910103	4	0.18631536	1.2222222	0.18631536	1.2222222	0.59090883	0.63092977	0.14771657	1.9540863	16.318615	41.803802	2	41.532036	1.6521739	1158	10	0.070594817	0.25	0.44462743	0.40000001	5.3672442	0.81818181	8.7221823	1.2090708	2622	23	48367	18
411	12376296.52	2887657.978	12376310.01	2887661.153	61496	8	321790	76	0.093613215	0.34467119	0.091957189	0.2857143	2	0.83333331	0.40000001	6.0345335	1.5388472	8.1430645	3.4285715	0.18364683	0.98558021	0.18364683	0.98558021	0.59011781	0.57015699	0.14590228	1.7312031	13.862199	42.396717	2.125	42.134628	1.8571428	1158	9	0.071620613	0.32142857	0.44362614	0.30769232	5.4452343	1.0146308	8.7191067	1.293768	2622	21	49053	17
412	12376279.45	2887654.803	12376296.52	2887657.978	60148	6	315576	54	0.091805473	0.29916897	0.089941472	0.2857143	2	1	0.5	6.0489078	1.5306391	7.9482117	3	0.18110211	0.8619656	0.18110211	0.8619656	0.58935469	0.52832085	0.14422326	1.7493018	17.358536	42.978394	2.1428571	42.726543	2	1158	8	0.072626978	0.38095239	0.44279242	0.27272728	5.5217471	1.1601391	8.742939	1.2942394	2622	19	49726	15
413	12376266.75	2887651.231	12376279.45	2887654.803	58825	6	309466	42	0.090027995	0.37333333	0.087963142	0.40000001	2	1	0.5	6.0641503	1.5491613	7.7988286	2.6666667	0.17867412	0.84912294	0.17867412	0.84912294	0.58861846	0.51139158	0.14264821	2.1688259	13.192743	43.548832	2	43.307781	1.8	1158	7	0.073613897	0.40000001	0.44212005	0.33333334	5.5967817	1.1776857	8.7945261	1.0911623	2622	15	50386	12
414	12376252.07	2887651.628	12376266.75	2887651.231	57523	6	303450	42	0.088277854	0.37333333	0.086016215	0.40000001	2	1	0.5	6.083137	1.5491613	7.7481737	2.6666667	0.17634572	0.84912294	0.17634572	0.84912294	0.58790469	0.51139158	0.14123006	2.1688259	14.689763	44.11063	2	43.88139	1.8	1158	7	0.07458587	0.40000001	0.44156963	0.33333334	5.6706791	1.1776857	8.8702612	1.0911623	2622	15	51036	12
415	12376239.77	2887654.406	12376252.07	2887651.628	56426	6	298336	54	0.086790122	0.29916897	0.084375829	0.2857143	2	1	0.5	6.1044559	1.5306391	7.774322	3	0.17442934	0.8619656	0.17442934	0.8619656	0.58731145	0.52832085	0.14018483	1.7493018	12.612952	44.58427	2.1428571	44.369183	2	1158	8	0.075405307	0.38095239	0.44215453	0.27272728	5.7329807	1.1601391	8.9790516	1.2942394	2622	19	51584	15
416	12376228.65	2887657.581	12376239.77	2887654.406	55530	8	294100	76	0.085557804	0.34467119	0.083036013	0.2857143	2	0.83333331	0.40000001	6.1281695	1.5388472	7.8135467	3.4285715	0.17288993	0.98558021	0.17288993	0.98558021	0.58683103	0.57015699	0.13948737	1.7312031	11.557175	44.972343	2.125	44.773457	1.8571428	1158	9	0.076076716	0.32142857	0.44380185	0.30769232	5.7840266	1.0146308	9.1244764	1.293768	2622	21	52033	17
417	12376226.57	2887657.407	12376228.65	2887657.581	54650	12	288881	100	0.084039524	0.37807184	0.081720114	0.33333334	3	1.1666666	0.5	6.1516428	1.563269	7.8800058	4	0.17140418	1.2222222	0.17140418	1.2222222	0.58636403	0.63092977	0.13881834	1.9540863	2.0893164	45.3535	2	45.171623	1.6521739	1158	10	0.07673616	0.25	0.44549137	0.40000001	5.8341637	0.81818181	9.3040361	1.2090708	2622	23	52474	18
418	12376219.13	2887656.787	12376226.57	2887657.407	50292	12	263467	100	0.076646239	0.37807184	0.075203441	0.33333334	3	1.1666666	0.5	6.1758356	1.563269	7.858222	4	0.16961603	1.2222222	0.16961603	1.2222222	0.58579761	0.63092977	0.13791037	1.9540863	7.4686952	45.821091	2	45.654079	1.6521739	1158	10	0.077545136	0.25	0.44606808	0.40000001	5.895669	0.81818181	9.4582739	1.2090708	2622	23	53015	18
419	12376213.17	2887653.612	12376219.13	2887656.787	49006	8	256026	76	0.074481547	0.34467119	0.073280439	0.2857143	2	0.83333331	0.40000001	6.197999	1.5388472	7.7518311	3.4285715	0.16754188	0.98558021	0.16754188	0.98558021	0.58513445	0.57015699	0.13671276	1.7312031	6.7469411	46.375973	2.125	46.221588	1.8571428	1158	9	0.078505144	0.32142857	0.4455592	0.30769232	5.9686575	1.0146308	9.5837612	1.293768	2622	21	53657	17
420	12376205.63	2887650.04	12376213.17	2887653.612	47733	6	250120	54	0.072763413	0.29916897	0.071376875	0.2857143	2	1	0.5	6.2197123	1.5306391	7.68469	3	0.16553651	0.8619656	0.16553651	0.8619656	0.5844869	0.52832085	0.13554958	1.7493018	8.3438072	46.925671	2.1428571	46.784515	2	1158	8	0.079456173	0.38095239	0.44511858	0.27272728	6.0409632	1.1601391	9.7354755	1.2942394	2622	19	54293	15
421	12376200.87	2887644.087	12376205.63	2887650.04	46474	6	244268	42	0.071060978	0.37333333	0.069494247	0.40000001	2	1	0.5	6.2427711	1.5491613	7.6361065	2.6666667	0.16359685	0.84912294	0.16359685	0.84912294	0.58385444	0.51139158	0.1344579	2.1688259	7.6237001	47.470181	2	47.342869	1.8	1158	7	0.080398239	0.40000001	0.44474393	0.33333334	6.112587	1.1776857	9.9113417	1.0911623	2622	15	54923	12
422	12376198.09	2887636.943	12376200.87	2887644.087	45228	6	238474	40	0.069375426	0.40816328	0.067631058	0.40000001	2	1	0.5	6.267036	1.5491613	7.6115279	2.6666667	0.16171995	0.84912294	0.16171995	0.84912294	0.58323658	0.51139158	0.1334319	2.1688259	7.6649671	48.009506	2	47.896263	1.7142857	1158	7	0.081331328	0.40000001	0.44443309	0.33333334	6.1835289	1.1776857	10.111438	1.0911623	2622	14	55547	12
423	12376198.09	2887636.943	12376198.49	2887628.212	44122	6	233290	40	0.067867324	0.40816328	0.065977216	0.40000001	2	1	0.5	6.2905316	1.5491613	7.6512003	2.6666667	0.16010098	0.84912294	0.16010098	0.84912294	0.58269888	0.51139158	0.13259134	2.1688259	8.7403116	48.484875	2	48.387871	1.7142857	1158	7	0.08215376	0.40000001	0.44487107	0.33333334	6.2460575	1.1776857	10.333062	1.0911623	2622	14	56097	12
424	12376192.93	2887619.084	12376198.49	2887628.212	43162	6	228740	42	0.066543669	0.37333333	0.064541698	0.40000001	2	1	0.5	6.3146133	1.5491613	7.759913	2.6666667	0.15871432	0.84912294	0.15871432	0.84912294	0.5822348	0.51139158	0.13194613	2.1688259	10.686139	48.899742	2	48.821129	1.8	1158	7	0.082871526	0.40000001	0.4459939	0.33333334	6.3006282	1.1776857	10.58029	1.0911623	2622	15	56577	12
425	12376186.58	2887611.94	12376192.93	2887619.084	42214	6	224248	54	0.065236881	0.29916897	0.063124113	0.2857143	2	1	0.5	6.337357	1.5306391	7.8688865	3	0.15737119	0.8619656	0.15737119	0.8619656	0.58178216	0.52832085	0.1313007	1.7493018	9.558053	49.308556	2.1428571	49.248283	2	1158	8	0.083578818	0.38095239	0.44715682	0.27272728	6.354403	1.1601391	10.860495	1.2942394	2622	19	57050	15
426	12376183.81	2887605.193	12376186.58	2887611.94	41274	8	219790	76	0.063939989	0.34467119	0.061718501	0.2857143	2	0.83333331	0.40000001	6.3621774	1.5388472	8.0192461	3.4285715	0.15606168	0.98558021	0.15606168	0.98558021	0.58133775	0.57015699	0.13071807	1.7312031	7.2965097	49.713917	2.125	49.672386	1.8571428	1158	9	0.084280133	0.32142857	0.44832918	0.30769232	6.4077229	1.0146308	11.168708	1.293768	2622	21	57519	17
427	12376183.81	2887605.193	12376183.84	2887604.032	40345	12	214263	100	0.062332105	0.37807184	0.060329333	0.33333334	3	1.1666666	0.5	6.3870654	1.563269	8.1890984	4	0.15478466	1.2222222	0.15478466	1.2222222	0.58090144	0.63092977	0.13015559	1.9540863	1.1620822	50.115818	2	50.093441	1.6521739	1158	10	0.084975459	0.25	0.44951081	0.40000001	6.4605885	0.81818181	11.507593	1.2090708	2622	23	57984	18
428	12376183.84	2887604.032	12376184.2	2887589.715	37623	12	196765	100	0.057241693	0.37807184	0.056259029	0.33333334	3	1.1666666	0.5	6.4097199	1.563269	8.226222	4	0.15341859	1.2222222	0.15341859	1.2222222	0.58043146	0.63092977	0.12946445	1.9540863	14.321106	50.553154	2	50.549961	1.6521739	1158	10	0.085732102	0.25	0.45026991	0.40000001	6.518115	0.81818181	11.801147	1.2090708	2622	23	58490	18
429	12376184.2	2887589.715	12376188.97	2887582.571	36533	8	190344	76	0.055373736	0.34467119	0.054629114	0.2857143	2	0.83333331	0.40000001	6.4301791	1.5388472	8.1233253	3.4285715	0.15197395	0.98558021	0.15197395	0.98558021	0.57993072	0.57015699	0.12865469	1.7312031	8.5857601	51.0242	2.125	51.040428	1.8571428	1158	9	0.086547062	0.32142857	0.45063832	0.30769232	6.5800753	1.0146308	12.051651	1.293768	2622	21	59035	17
430	12376188.97	2887582.571	12376189.36	2887573.443	35457	6	185258	54	0.053894147	0.29916897	0.053020131	0.2857143	2	1	0.5	6.4511962	1.5306391	8.0744486	3	0.15057172	0.8619656	0.15057172	0.8619656	0.57944089	0.52832085	0.12788422	1.7493018	9.1367245	51.490059	2.1428571	51.526318	2	1158	8	0.087353043	0.38095239	0.45105058	0.27272728	6.6413536	1.1601391	12.334734	1.2942394	2622	19	59574	15
431	12376181.42	2887564.712	12376189.36	2887573.443	34392	6	180214	42	0.052426774	0.37333333	0.051427599	0.40000001	2	1	0.5	6.4708276	1.5491613	8.0468264	2.6666667	0.14921032	0.84912294	0.14921032	0.84912294	0.57896179	0.51139158	0.12711358	2.1688259	11.799979	51.950733	2	52.007629	1.8	1158	7	0.088150062	0.40000001	0.45150545	0.33333334	6.7019496	1.1776857	12.652291	1.0911623	2622	15	60107	12
432	12376179.44	2887556.774	12376181.42	2887564.712	33337	6	175210	40	0.050971042	0.40816328	0.049850017	0.40000001	2	1	0.5	6.4886827	1.5491613	8.0188265	2.6666667	0.14788823	0.84912294	0.14788823	0.84912294	0.57849306	0.51139158	0.12633491	2.1688259	8.1817942	52.406223	2	52.484364	1.7142857	1158	7	0.088938102	0.40000001	0.45200166	0.33333334	6.7618632	1.1776857	13.004926	1.0911623	2622	14	60634	12
433	12376179.44	2887556.774	12376181.03	2887550.424	32307	6	170324	42	0.049549635	0.37333333	0.048309822	0.40000001	2	1	0.5	6.5067668	1.5491613	8.0956259	2.6666667	0.14662112	0.84912294	0.14662112	0.84912294	0.5780406	0.51139158	0.12560153	2.1688259	6.5454302	52.850475	2	52.949276	1.8	1158	7	0.089706704	0.40000001	0.45260191	0.33333334	6.8202996	1.1776857	13.393682	1.0911623	2622	15	61148	12
434	12376181.03	2887550.424	12376185.79	2887543.281	31306	6	165576	54	0.048168376	0.29916897	0.046812989	0.2857143	2	1	0.5	6.5260062	1.5306391	8.2321053	3	0.1454092	0.8619656	0.1454092	0.8619656	0.57760489	0.52832085	0.12493164	1.7493018	8.5857601	53.282627	2.1428571	53.401604	2	1158	8	0.09045437	0.38095239	0.45331225	0.27272728	6.8771439	1.1601391	13.818799	1.2942394	2622	19	61648	15
435	12376185.79	2887543.281	12376186.58	2887538.121	30356	8	161050	78	0.046851698	0.32231405	0.04539242	0.2857143	2	0.83333331	0.40000001	6.5462065	1.5388472	8.3916292	3.4285715	0.14427392	0.98558021	0.14427392	0.98558021	0.57719398	0.57015699	0.12433992	1.7312031	5.220108	53.694035	2.125	53.833714	1.9090909	1158	9	0.091166154	0.32142857	0.4542191	0.30769232	6.9312596	1.0146308	14.292138	1.293768	2622	22	62124	17
436	12376186.58	2887538.121	12376186.71	2887537.292	29491	12	155890	122	0.045350585	0.29013079	0.044098955	0.26666668	3	1.1666666	0.5	6.564476	1.5531402	8.5422287	4.3636365	0.14322382	1.2063863	0.14322382	1.2063863	0.57681155	0.627249	0.12377938	1.7084541	0.83874744	54.080379	2.0999999	54.240276	1.8965517	1158	11	0.091834567	0.24444444	0.45536134	0.35294119	6.9820786	0.82892185	14.820862	1.3434201	2622	29	62571	21
437	12376369.94	2887675.837	12376369.97	2887675.921	153052	12	789294	122	0.22961667	0.29013079	0.22886418	0.26666668	3	1.1666666	0.5	5.9530821	1.5531402	9.4589748	4.3636365	0.20286794	1.2063863	0.20286794	1.2063863	0.59561926	0.627249	0.15899783	1.7084541	0.088227548	38.474503	2.0999999	38.150269	1.8965517	1158	11	0.064834781	0.24444444	0.45523992	0.35294119	4.9293151	0.82892185	8.6001968	1.3434201	2622	29	44515	21
438	12376365.18	2887661.55	12376369.94	2887675.837	151324	8	779412	78	0.22674187	0.32231405	0.22628023	0.2857143	2	0.83333331	0.40000001	5.954988	1.5388472	9.5130711	3.4285715	0.19889535	0.98558021	0.19889535	0.98558021	0.59451813	0.57015699	0.15593415	1.7312031	15.060348	39.222992	2.125	38.903507	1.9090909	1158	9	0.066129744	0.32142857	0.44435927	0.30769232	5.0277696	1.0146308	8.5698519	1.293768	2622	22	45381	17
439	12376360.81	2887645.278	12376365.18	2887661.55	149706	6	772024	56	0.2245926	0.28	0.22386079	0.2857143	2	1	0.5	5.9594259	1.5306391	8.4957523	3	0.19530927	0.8619656	0.19530927	0.8619656	0.5935086	0.52832085	0.15323672	1.7493018	16.847376	39.924805	2.1428571	39.60984	2.05	1158	8	0.067343958	0.38095239	0.44176707	0.27272728	5.1200848	1.1601391	8.55058	1.2942394	2622	20	46193	15
440	12376349.3	2887636.15	12376360.81	2887645.278	148174	6	765032	56	0.22255851	0.28	0.22156993	0.2857143	2	1	0.5	5.9687161	1.5306391	8.2626772	3	0.19205128	0.8619656	0.19205128	0.8619656	0.59257829	0.52832085	0.15091537	1.7493018	14.689803	40.585133	2.1428571	40.274601	2.05	1158	8	0.068486392	0.38095239	0.43982387	0.27272728	5.206943	1.1601391	8.5422516	1.2942394	2622	20	46957	15
441	12376342.16	2887630.593	12376349.3	2887636.15	146736	8	758448	76	0.22064315	0.34467119	0.21941963	0.2857143	2	0.83333331	0.40000001	5.9781618	1.5388472	8.099308	3.4285715	0.18908697	0.98558021	0.18908697	0.98558021	0.59172064	0.57015699	0.1488211	1.7312031	9.0500727	41.205704	2.125	40.901222	1.8571428	1158	9	0.069560044	0.32142857	0.43848002	0.30769232	5.2885714	1.0146308	8.5448647	1.293768	2622	21	47675	17
442	12376337.52	2887628.094	12376342.16	2887630.593	145384	12	750673	97	0.21838129	0.40082645	0.21739794	0.33333334	3	1.1666666	0.5	5.9871268	1.563269	7.8572116	4	0.18638642	1.2222222	0.18638642	1.2222222	0.59092975	0.63092977	0.14691557	1.9540863	5.2718477	41.788246	2	41.491608	1.5909091	1158	10	0.070567898	0.25	0.43768841	0.40000001	5.3651977	0.81818181	8.5617704	1.2090708	2622	22	48349	18
443	12376337	2887627.815	12376337.52	2887628.094	4620	12	23529	79	0.006844915	0.39500001	0.006908453	0.42857143	3	1.1666666	0.5	5.9938092	1.5388472	7.474153	3.4285715	0.18285654	1.2671746	0.18285654	1.2671746	0.58988172	0.64379281	0.14429402	2.3082709	0.58799893	42.575626	1.875	42.283371	1.5	1158	9	0.071930148	0.25	0.43412229	0.46153846	5.4687681	0.78915727	8.535615	1.0680546	2622	20	49260	15
444	12376337	2887627.815	12376337.4	2887620.671	2312	6	10470	38	0.00304587	0.296875	0.003457217	0.40000001	2	1.3333334	0.5	5.99684	1.5491613	7.0101967	2.6666667	0.17857255	0.84912294	0.17857255	0.84912294	0.58858746	0.51139158	0.14098467	2.1688259	7.1547174	43.573032	2	43.281082	1.75	1158	7	0.073655769	0.40000001	0.42781636	0.33333334	5.5999646	1.1776857	8.448966	1.0911623	2622	16	50414	12
445	12376336.6	2887618.687	12376337.4	2887620.671	0	0	2619	9	0.000761904	0.125	0	0	1	0.5	0.5	5.9985671	1.4575424	6.265027	1.6	0.17447777	0.42239243	0.17447777	0.42239243	0.58732653	0.25192964	0.13779141	1.8219281	2.137279	44.57217	2.25	44.280319	2.1666667	1158	5	0.075384378	0.83333331	0.42163712	0	5.731389	2.3674667	8.3642311	1.2033685	2622	12	51570	9
446	12376416.28	2887662.428	12376416.29	2887662.436	0	0	5228	20	0.001520898	0.12345679	0	0	2	0.66666669	0.5	5.9187284	1.5491613	5.1806302	2.6666667	0.20393564	0.84912294	0.20393564	0.84912294	0.59591222	0.51139158	0.15891229	2.1688259	0.010385567	38.278305	2	37.903126	1.7777778	1158	7	0.06449534	0.40000001	0.48607686	0.33333334	4.9035077	1.1776857	8.2667093	1.0911623	2622	18	44288	12
447	12376325.53	2887794.923	12376341.01	2887786.095	76554	12	390584	100	0.11362635	0.37807184	0.11447395	0.33333334	3	1.1666666	0.5	6.0861301	1.563269	9.124157	4	0.18171945	1.2222222	0.18171945	1.2222222	0.5895406	0.63092977	0.1456054	1.9540863	17.818338	42.835781	2	42.638062	1.6521739	1158	10	0.072380245	0.25	0.46453384	0.40000001	5.5029883	0.81818181	8.9174595	1.2090708	2622	23	49561	18
448	12376341.01	2887786.095	12376357.94	2887778.157	76370	8	389730	76	0.11337791	0.34467119	0.11419881	0.2857143	2	0.83333331	0.40000001	6.0673666	1.5388472	8.8923206	3.4285715	0.18137471	0.98558021	0.18137471	0.98558021	0.58943689	0.57015699	0.14488114	1.7312031	18.701443	42.915298	2.125	42.703281	1.8571428	1158	9	0.07251782	0.32142857	0.4570533	0.30769232	5.5134478	1.0146308	8.7580109	1.293768	2622	21	49653	17
449	12376357.94	2887778.157	12376372.76	2887762.811	76218	6	389192	54	0.1132214	0.29916897	0.11397152	0.2857143	2	1	0.5	6.0497723	1.5306391	8.8604383	3	0.18111329	0.8619656	0.18111329	0.8619656	0.58935809	0.52832085	0.14425278	1.7493018	21.331461	42.9758	2.1428571	42.749428	2	1158	8	0.072622493	0.38095239	0.44963339	0.27272728	5.5214057	1.1601391	8.6267738	1.2942394	2622	19	49723	15
450	12376372.76	2887762.811	12376380.69	2887759.107	76099	6	388800	42	0.11310736	0.37333333	0.11379357	0.40000001	2	1	0.5	6.0372057	1.5491613	7.30091	2.6666667	0.18088982	0.84912294	0.18088982	0.84912294	0.58929068	0.51139158	0.14377551	2.1688259	8.7592812	43.027657	2	42.787567	1.8	1158	7	0.072712213	0.40000001	0.45559785	0.33333334	5.5282273	1.1776857	8.5233078	1.0911623	2622	15	49783	12
451	12376380.69	2887759.107	12376393.39	2887758.049	76133	6	389092	40	0.11319231	0.40816328	0.11384442	0.40000001	2	1	0.5	6.02525	1.5491613	6.2532339	2.6666667	0.18094191	0.84912294	0.18094191	0.84912294	0.58930635	0.51139158	0.14353211	2.1688259	12.744019	43.015556	2	42.762394	1.7142857	1158	7	0.072691277	0.40000001	0.46223283	0.33333334	5.5266356	1.1776857	8.452672	1.0911623	2622	14	49769	12
452	12376393.39	2887758.049	12376408.21	2887743.232	76323	6	390094	40	0.11348381	0.40816328	0.11412853	0.40000001	2	1	0.5	6.0174794	1.5491613	5.5157404	2.6666667	0.18128873	0.84912294	0.18128873	0.84912294	0.58941096	0.51139158	0.14362177	2.1688259	20.953978	42.935177	2	42.668575	1.7142857	1158	7	0.072552212	0.40000001	0.46956959	0.33333334	5.5160627	1.1776857	8.4096718	1.0911623	2622	14	49676	12
453	12376408.21	2887743.232	12376416.68	2887733.178	76638	6	391690	40	0.11394811	0.40816328	0.11459956	0.40000001	2	1	0.5	6.0138755	1.5491613	4.9994016	2.6666667	0.18191488	0.84912294	0.18191488	0.84912294	0.58959937	0.51139158	0.14403151	2.1688259	13.144275	42.79084	2	42.507629	1.7142857	1158	7	0.07230249	0.40000001	0.47752985	0.33333334	5.4970765	1.1776857	8.3915195	1.0911623	2622	14	49509	12
454	12376416.68	2887733.178	12376425.67	2887726.828	77093	6	393932	40	0.11460033	0.40816328	0.11527994	0.40000001	2	1	0.5	6.0168262	1.5491613	4.8354063	2.6666667	0.18273498	0.84912294	0.18273498	0.84912294	0.58984536	0.51139158	0.14475183	2.1688259	11.011218	42.603283	2	42.302059	1.7142857	1158	7	0.071978003	0.40000001	0.48583606	0.33333334	5.4724059	1.1776857	8.4074783	1.0911623	2622	14	49292	12
455	12376425.67	2887726.828	12376430.96	2887717.832	77598	6	396392	40	0.11531598	0.40816328	0.11603509	0.40000001	2	1	0.5	6.0183072	1.5491613	4.4776273	2.6666667	0.18371587	0.84912294	0.18371587	0.84912294	0.59013838	0.51139158	0.14556468	2.1688259	10.436787	42.381157	2	42.06369	1.7142857	1158	7	0.071593702	0.40000001	0.49437112	0.33333334	5.4431882	1.1776857	8.4384594	1.0911623	2622	14	49035	12
456	12376430.96	2887717.832	12376438.37	2887707.778	78135	6	399000	40	0.11607469	0.40816328	0.11683808	0.40000001	2	1	0.5	6.0214581	1.5491613	4.1939306	2.6666667	0.18474613	0.84912294	0.18474613	0.84912294	0.5904448	0.51139158	0.14645764	2.1688259	12.488848	42.150391	2	41.816551	1.7142857	1158	7	0.071194448	0.40000001	0.50281429	0.33333334	5.4128332	1.1776857	8.5006628	1.0911623	2622	14	48768	12
457	12376438.37	2887707.778	12376439.96	2887701.957	78738	6	401910	42	0.11692125	0.37333333	0.11773977	0.40000001	2	1	0.5	6.0241337	1.5491613	3.9552667	2.6666667	0.18591368	0.84912294	0.18591368	0.84912294	0.59079033	0.51139158	0.14744873	2.1688259	6.0334926	41.89196	2	41.54081	1.8	1158	7	0.070747338	0.40000001	0.51139617	0.33333334	5.3788404	1.1776857	8.5850754	1.0911623	2622	15	48469	12
458	12376439.96	2887701.957	12376449.48	2887695.607	79473	6	405392	54	0.1179342	0.29916897	0.11883884	0.2857143	2	1	0.5	6.0184216	1.5306391	4.0349703	3	0.18743098	0.8619656	0.18743098	0.8619656	0.59123677	0.52832085	0.14851117	1.7493018	11.447625	41.560932	2.1428571	41.197178	2	1158	8	0.070174627	0.38095239	0.50993621	0.27272728	5.3352976	1.1601391	8.6607542	1.2942394	2622	19	48086	15
459	12376449.48	2887695.607	12376459.01	2887685.024	80298	8	409258	76	0.11905888	0.34467119	0.12007249	0.2857143	2	0.83333331	0.40000001	6.019218	1.5388472	4.2369099	3.4285715	0.18910731	0.98558021	0.18910731	0.98558021	0.5917266	0.57015699	0.14985926	1.7312031	14.238394	41.201382	2.125	40.825325	1.8571428	1158	9	0.069552563	0.32142857	0.50878656	0.30769232	5.288003	1.0146308	8.7505045	1.293768	2622	21	47670	17
460	12376459.01	2887685.024	12376468.14	2887675.413	81554	12	416907	103	0.12128408	0.3576389	0.12195063	0.33333334	3	1.1666666	0.5	6.0169053	1.563269	4.4225016	4	0.19170804	1.2222222	0.19170804	1.2222222	0.59247959	0.63092977	0.15186192	1.9540863	13.256031	40.656006	2	40.273075	1.7083334	1158	10	0.068609007	0.25	0.50990194	0.40000001	5.2162652	0.81818181	8.8304167	1.2090708	2622	24	47039	18
461	12376468.14	2887675.413	12376469.06	2887674.44	281777	12	1439071	103	0.41864589	0.3576389	0.42135131	0.33333334	3	1.1666666	0.5	5.9974828	1.563269	4.4158053	4	0.19467814	1.2222222	0.19467814	1.2222222	0.59332937	0.63092977	0.15371694	1.9540863	1.3417529	40.050995	2	39.665905	1.7083334	1158	10	0.067562275	0.25	0.51178348	0.40000001	5.1366835	0.81818181	8.7751083	1.2090708	2622	24	46339	18
462	12376469.06	2887674.44	12376474.36	2887661.74	282914	8	1445552	76	0.4205313	0.34467119	0.42305151	0.2857143	2	0.83333331	0.40000001	5.9727421	1.5388472	4.3468595	3.4285715	0.19713901	0.98558021	0.19713901	0.98558021	0.59402555	0.57015699	0.15501793	1.7312031	13.758347	39.563526	2.125	39.175438	1.8571428	1158	9	0.066718906	0.32142857	0.51221699	0.30769232	5.0725627	1.0146308	8.6232014	1.293768	2622	21	45775	17
463	12376474.36	2887661.74	12376478.06	2887649.569	284105	6	1451000	56	0.42211622	0.28	0.42483243	0.2857143	2	1	0.5	5.9503465	1.5306391	4.300559	3	0.19982617	0.8619656	0.19982617	0.8619656	0.5947777	0.52832085	0.15654182	1.7493018	12.722074	39.044945	2.1428571	38.652554	2.05	1158	8	0.0658217	0.38095239	0.51305366	0.27272728	5.0043497	1.1601391	8.4935532	1.2942394	2622	20	45175	15
464	12376478.06	2887649.569	12376480.71	2887643.219	285356	6	1456726	56	0.42378199	0.28	0.42670313	0.2857143	2	1	0.5	5.932476	1.5306391	4.2845721	3	0.20268562	0.8619656	0.20268562	0.8619656	0.59556913	0.52832085	0.15830508	1.7493018	6.8791924	38.508209	2.1428571	38.10984	2.05	1158	8	0.064893097	0.38095239	0.51414019	0.27272728	4.9337487	1.1601391	8.3920765	1.2942394	2622	20	44554	15
465	12376480.71	2887643.219	12376481.89	2887642.778	286645	8	1462630	76	0.42549953	0.34467119	0.42863059	0.2857143	2	0.83333331	0.40000001	5.9177442	1.5388472	4.2942243	3.4285715	0.20574355	0.98558021	0.20574355	0.98558021	0.59640551	0.57015699	0.16029444	1.7312031	1.2618219	37.950733	2.125	37.546146	1.8571428	1158	9	0.063928604	0.32142857	0.51551962	0.30769232	4.8604198	1.0146308	8.3067846	1.293768	2622	21	43909	17
466	12376481.89	2887642.778	12376482.9	2887641.182	287956	12	1470139	106	0.42768401	0.33919999	0.43059099	0.33333334	3	1.1666666	0.5	5.9057784	1.563269	4.3410325	4	0.20894477	1.2222222	0.20894477	1.2222222	0.59727031	0.63092977	0.16245942	1.9540863	1.8917345	37.384617	2	36.972923	1.76	1158	10	0.062949158	0.25	0.5170424	0.40000001	4.7859535	0.81818181	8.2462721	1.2090708	2622	25	43254	18
467	12376257.73	2887886.98	12376266.07	2887869.518	0	0	2618	10	0.000761613	0.10204082	0	0	1	0.33333334	0.33333334	6.1392517	1.4874687	7.1017842	2	0.16186875	0.58170414	0.16186875	0.58170414	0.58328575	0.3868528	0.13083151	1.7849625	19.349447	47.966293	2.2	47.787567	1.9285715	1158	6	0.081256561	0.60000002	0.44494382	0.14285715	6.1778445	1.7190869	8.9049101	1.2149562	2622	14	55497	11
468	12376265.27	2887861.58	12376266.07	2887869.518	2312	8	13072	44	0.003802828	0.27160493	0.003457217	0.38095239	3	1.6666666	0.60000002	6.1368728	1.5306391	7.7349572	3	0.16538711	1.1492875	0.16538711	1.1492875	0.58443838	0.6131472	0.13362351	2.4490225	7.9770937	46.967155	1.8571428	46.78833	1.5	1158	8	0.079527952	0.2857143	0.4507544	0.45454547	6.0464206	0.87010431	9.0034103	1.0401675	2622	18	54341	13
469	12376254.16	2887852.055	12376265.27	2887861.58	20315	12	109155	87	0.031754717	0.435	0.030377751	0.42857143	3	1.1666666	0.5	6.1300726	1.5388472	8.0585699	3.4285715	0.16833384	1.2671746	0.16833384	1.2671746	0.58538848	0.64379281	0.13585363	2.3082709	14.636026	46.162491	1.875	45.984745	1.5	1158	9	0.078135796	0.25	0.45433944	0.46153846	5.9405761	0.78915727	9.0483418	1.0680546	2622	20	53410	15
470	12376249.4	2887839.355	12376254.16	2887852.055	21775	8	117447	74	0.034166977	0.37	0.032560941	0.2857143	2	0.83333331	0.40000001	6.1209531	1.5388472	8.2581482	3.4285715	0.17072549	0.98558021	0.17072549	0.98558021	0.58614963	0.57015699	0.13757887	1.7312031	13.5637	45.529819	2.125	45.351639	1.8	1158	9	0.077041209	0.32142857	0.4558982	0.30769232	5.8573561	1.0146308	9.0401897	1.293768	2622	20	52678	17
471	12376248.61	2887830.624	12376249.4	2887839.355	23247	6	124129	54	0.036110863	0.29916897	0.034762077	0.2857143	2	1	0.5	6.1136551	1.5306391	8.5419817	3	0.17319973	0.8619656	0.17319973	0.8619656	0.58692801	0.52832085	0.13940635	1.7493018	8.7672014	44.893692	2.1428571	44.714722	2	1158	8	0.075940639	0.38095239	0.45752954	0.27272728	5.7736812	1.1601391	9.0525017	1.2942394	2622	19	51942	15
472	12376248.61	2887830.624	12376253.37	2887821.099	24728	6	130847	44	0.038065225	0.34375	0.036976669	0.40000001	2	1	0.5	6.1086087	1.5491613	8.7380486	2.6666667	0.17576078	0.84912294	0.17576078	0.84912294	0.58772415	0.51139158	0.14135098	2.1688259	10.649364	44.254105	2	44.074753	1.875	1158	7	0.074834093	0.40000001	0.45923606	0.33333334	5.6895514	1.1776857	9.0851002	1.0911623	2622	16	51202	12
473	12376253.37	2887821.099	12376255.35	2887811.574	26229	6	137655	54	0.040045768	0.29916897	0.039221168	0.2857143	2	1	0.5	6.1046562	1.5306391	9.0794849	3	0.17843489	0.8619656	0.17843489	0.8619656	0.58854544	0.52832085	0.14340878	1.7493018	9.729495	43.605877	2.1428571	43.42601	2	1158	8	0.073712587	0.38095239	0.46108603	0.27272728	5.6042848	1.1601391	9.1367798	1.2942394	2622	19	50452	15
474	12376255.35	2887811.574	12376256.15	2887800.858	27753	8	144563	76	0.042055402	0.34467119	0.041500062	0.2857143	2	0.83333331	0.40000001	6.1045003	1.5388472	9.5340261	3.4285715	0.18123645	0.98558021	0.18123645	0.98558021	0.58939523	0.57015699	0.1456567	1.7312031	10.744962	42.947277	2.125	42.766972	1.8571428	1158	9	0.072573148	0.32142857	0.46310678	0.30769232	5.5176539	1.0146308	9.2041225	1.293768	2622	21	49690	17
475	12376256.15	2887800.858	12376256.39	2887793.431	29545	12	155001	106	0.045091961	0.33919999	0.044179704	0.33333334	3	1.1666666	0.5	6.105515	1.563269	10.054039	4	0.18415049	1.2222222	0.18415049	1.2222222	0.59026778	0.63092977	0.14802332	1.9540863	7.4309907	42.283493	2	42.102974	1.76	1158	10	0.071424723	0.25	0.46523735	0.40000001	5.4303412	0.81818181	9.2934208	1.2090708	2622	25	48922	18
476	12376265.27	2887861.58	12376274.8	2887866.343	16052	12	86670	87	0.025213517	0.435	0.024003135	0.42857143	3	1.1666666	0.5	6.1417465	1.5388472	7.9562039	3.4285715	0.1660835	1.2671746	0.1660835	1.2671746	0.58466417	0.64379281	0.13429272	2.3082709	10.649364	46.774418	1.875	46.594204	1.5	1158	9	0.079194494	0.25	0.45305738	0.46153846	6.0210676	0.78915727	9.0552349	1.0680546	2622	20	54118	15
477	12376274.8	2887866.343	12376287.5	2887871.105	14651	8	78765	74	0.022913842	0.37	0.021908168	0.2857143	2	0.83333331	0.40000001	6.1545324	1.5388472	7.9261479	3.4285715	0.16391085	0.98558021	0.16391085	0.98558021	0.5839572	0.57015699	0.13281183	1.7312031	13.563606	47.381157	2.125	47.199085	1.8	1158	9	0.080244221	0.32142857	0.45185903	0.30769232	6.1008773	1.0146308	9.0730562	1.293768	2622	20	54820	17
478	12376287.5	2887871.105	12376300.6	2887874.28	13502	6	73557	54	0.02139876	0.29916897	0.020190027	0.2857143	2	1	0.5	6.1670933	1.5306391	7.8694143	3	0.16181813	0.8619656	0.16181813	0.8619656	0.583269	0.52832085	0.13138373	1.7493018	13.476254	47.980984	2.1428571	47.797482	2	1158	8	0.081281982	0.38095239	0.45076185	0.27272728	6.1797771	1.1601391	9.1112976	1.2942394	2622	19	55514	15
479	12376300.6	2887874.28	12376312.5	2887877.058	12687	6	69841	44	0.020317724	0.34375	0.018971328	0.40000001	2	1	0.5	6.1803622	1.5491613	7.7621174	2.6666667	0.16072704	0.84912294	0.16072704	0.84912294	0.58290732	0.51139158	0.13077861	2.1688259	12.226112	48.299915	2	48.118992	1.875	1158	7	0.081833757	0.40000001	0.45293146	0.33333334	6.2217283	1.1776857	9.1789122	1.0911623	2622	16	55883	12
480	12376312.5	2887877.058	12376326.39	2887880.63	11988	6	66653	54	0.019390291	0.29916897	0.017926088	0.2857143	2	1	0.5	6.1972256	1.5306391	7.8005476	3	0.15970854	0.8619656	0.15970854	0.8619656	0.58256787	0.52832085	0.13030446	1.7493018	14.342498	48.601555	2.1428571	48.422577	2	1158	8	0.082355633	0.38095239	0.45524773	0.27272728	6.2614059	1.1601391	9.2681112	1.2942394	2622	19	56232	15
481	12376326.39	2887880.63	12376337.11	2887890.155	11378	8	63895	78	0.018587951	0.32231405	0.017013934	0.2857143	2	0.83333331	0.40000001	6.2130761	1.5388472	7.5675068	3.4285715	0.15882324	0.98558021	0.15882324	0.98558021	0.5822714	0.57015699	0.12991355	1.7312031	14.33708	48.866898	2.125	48.687263	1.9090909	1158	9	0.082814701	0.32142857	0.45792142	0.30769232	6.296308	1.0146308	9.3686399	1.293768	2622	22	56539	17
482	12376337.11	2887890.155	12376341.47	2887892.934	11259	12	63795	116	0.018558858	0.31824416	0.016835989	0.26666668	3	1.1666666	0.5	6.2275105	1.5531402	7.8080411	4.3636365	0.15806121	1.2063863	0.15806121	1.2063863	0.5820151	0.627249	0.12959059	1.7084541	5.1746359	49.097668	2.0999999	48.914951	1.8148148	1158	11	0.083213955	0.24444444	0.45530802	0.35294119	6.326663	0.82892185	9.480216	1.3434201	2622	27	56806	21
483	12376341.47	2887892.934	12376349.81	2887884.202	13525	16	75711	183	0.02202539	0.43519619	0.02022442	0.29090908	3	1	0.42857143	6.2121305	1.5566417	7.8772297	4.8000002	0.15892653	1.3057258	0.15892653	1.3057258	0.58230603	0.64768547	0.12997827	1.6981546	12.070536	48.835781	2.090909	48.639587	1.7241379	1158	12	0.08276087	0.21818182	0.45256725	0.36842105	6.2922153	0.76585758	9.4381723	1.339381	2622	29	56503	23
484	12376349.81	2887884.202	12376358.36	2887877.992	14348	16	81474	186	0.023701927	0.41333333	0.021455081	0.29090908	3	1	0.42857143	6.1994081	1.5566417	7.9618278	4.8000002	0.15981011	1.3057258	0.15981011	1.3057258	0.58260179	0.64768547	0.13043323	1.6981546	10.566646	48.571304	2.090909	48.361557	1.7666667	1158	12	0.082303293	0.21818182	0.44979256	0.36842105	6.2574267	0.76585758	9.414135	1.339381	2622	30	56197	23
485	12376339.89	2887906.427	12376343.46	2887924.684	0	0	2619	9	0.000761904	0.125	0	0	1	0.5	0.5	6.2260051	1.4575424	6.5978689	1.6	0.15065682	0.42239243	0.15065682	0.42239243	0.57947075	0.25192964	0.12348995	1.8219281	18.602446	51.46154	2.25	51.272694	2.1666667	1158	5	0.087303698	0.83333331	0.44019252	0	6.6376019	2.3674667	9.2131453	1.2033685	2622	12	59541	9
486	12376339.89	2887906.427	12376340.77	2887893.505	2312	6	10470	40	0.00304587	0.27681661	0.003457217	0.40000001	2	1.3333334	0.5	6.224278	1.5491613	7.2796082	2.6666667	0.15370008	0.84912294	0.15370008	0.84912294	0.58052862	0.51139158	0.12594953	2.1688259	12.952071	50.462402	2	50.273457	1.8235294	1158	7	0.085575089	0.40000001	0.44562626	0.33333334	6.5061774	1.1776857	9.3108568	1.0911623	2622	17	58385	12
487	12376340.77	2887893.505	12376341.47	2887892.934	4620	12	23529	98	0.006844915	0.3136	0.006908453	0.33333334	3	1.1666666	0.5	6.2212472	1.563269	7.6943102	4	0.15686321	1.2222222	0.15686321	1.2222222	0.58161014	0.63092977	0.12847902	1.9540863	0.90585643	49.464996	2	49.275745	1.76	1158	10	0.083849475	0.25	0.45114812	0.40000001	6.3749809	0.81818181	9.4104595	1.2090708	2622	25	57231	18
488	12376385.33	2888321.956	12376393.27	2888360.85	0	0	2619	4	0.000761904	0.1632653	0	0	1	0.5	0.5	6.2724419	1.5	3.978163	1.3333334	0.11850066	0.33333334	0.11850066	0.33333334	0.56706554	0	0.09785638	3	39.695484	65.154709	2	64.904655	1.7142857	1158	4	0.11099431	1	0.36542392	0	8.4387722	3	8.9809227	0.81028318	2622	7	75384	6
489	12376382.15	2888287.825	12376385.33	2888321.956	2312	4	10472	16	0.003046451	0.39506173	0.003457217	0.66666669	2	1.5	0.66666669	6.2707148	1.4575424	4.1718311	1.6	0.12037537	0.70398736	0.12037537	0.70398736	0.56786031	0.36907023	0.09937714	3.6438563	34.278656	64.155571	1.75	63.905415	1.4444444	1158	5	0.1092657	0.5	0.36964285	0.40000001	8.3073473	1.42048	9.0429583	0.79481012	2622	9	74228	7
490	12376377.39	2888256.075	12376382.15	2888287.825	4620	6	20934	30	0.006089994	0.49586776	0.006908453	0.60000002	2	1	0.5	6.2689877	1.4874687	4.3895597	2	0.12230694	0.87255627	0.12230694	0.87255627	0.56866866	0.5	0.10094399	2.9749374	32.105301	63.158169	1.8	62.907703	1.4545455	1158	6	0.10754009	0.40000001	0.37391615	0.42857143	8.1761513	1.146058	9.1006927	0.87540293	2622	11	73074	9
491	12376377.39	2888256.075	12376381.36	2888208.45	6924	6	31382	38	0.009129463	0.44970414	0.010353707	0.40000001	2	1	0.5	6.2672606	1.5491613	4.6361284	2.6666667	0.124298	0.84912294	0.124298	0.84912294	0.56949097	0.51139158	0.10255904	2.1688259	47.790173	62.162491	2	61.911518	1.6153846	1158	7	0.10581745	0.40000001	0.37824538	0.33333334	8.0451813	1.1776857	9.1548233	1.0911623	2622	13	71922	12
492	12376381.36	2888208.45	12376382.95	2888178.287	9224	6	41814	40	0.012164278	0.40816328	0.01379298	0.40000001	2	1	0.5	6.2655334	1.5491613	4.9176741	2.6666667	0.12635134	0.84912294	0.12635134	0.84912294	0.57032776	0.51139158	0.10422455	2.1688259	30.204247	61.168541	2	60.916859	1.7142857	1158	7	0.10409782	0.40000001	0.38263229	0.33333334	7.9144397	1.1776857	9.2059183	1.0911623	2622	14	70772	12
493	12376380.57	2888152.887	12376382.95	2888178.287	11520	6	52230	40	0.015194438	0.40816328	0.017226271	0.40000001	2	1	0.5	6.2638063	1.5491613	5.242208	2.6666667	0.1284699	0.84912294	0.1284699	0.84912294	0.57117951	0.51139158	0.10594292	2.1688259	25.511473	60.176319	2	59.923721	1.7142857	1158	7	0.10238117	0.40000001	0.38707858	0.33333334	7.7839251	1.1776857	9.2544842	1.0911623	2622	14	69624	12
494	12376371.84	2888126.693	12376380.57	2888152.887	13812	6	62630	40	0.018219944	0.40816328	0.020653581	0.40000001	2	1	0.5	6.2620792	1.5491613	5.6203895	2.6666667	0.13065682	0.84912294	0.13065682	0.84912294	0.57204676	0.51139158	0.10771669	2.1688259	27.610701	59.185825	2	58.932114	1.7142857	1158	7	0.10066752	0.40000001	0.3915861	0.33333334	7.6536379	1.1776857	9.3009968	1.0911623	2622	14	68478	12
495	12376364.69	2888104.468	12376371.84	2888126.693	16100	6	73014	40	0.021240795	0.40816328	0.02407491	0.40000001	2	1	0.5	6.2597003	1.5491613	5.9476342	2.6666667	0.13291548	0.84912294	0.13291548	0.84912294	0.57293004	0.51139158	0.10953719	2.1688259	23.344904	58.19706	2	57.942028	1.7142857	1158	7	0.098956853	0.40000001	0.3961567	0.33333334	7.5235777	1.1776857	9.3465786	1.0911623	2622	14	67334	12
496	12376364.69	2888104.468	12376366.28	2888069.543	18384	6	83382	40	0.024256991	0.40816328	0.027490258	0.40000001	2	1	0.5	6.2566695	1.5491613	6.1926374	2.6666667	0.13524945	0.84912294	0.13524945	0.84912294	0.57382995	0.51139158	0.1114067	2.1688259	34.961163	57.210026	2	56.953472	1.7142857	1158	7	0.09724918	0.40000001	0.40079236	0.33333334	7.3937454	1.1776857	9.3917074	1.0911623	2622	14	66192	12
497	12376366.28	2888069.543	12376372.63	2888042.556	20664	6	93734	42	0.027268533	0.37333333	0.030899623	0.40000001	2	1	0.5	6.2536387	1.5491613	6.4643035	2.6666667	0.13766254	0.84912294	0.13766254	0.84912294	0.57474703	0.51139158	0.11333949	2.1688259	27.724592	56.22472	2	55.966438	1.8	1158	7	0.095544495	0.40000001	0.40549517	0.33333334	7.2641401	1.1776857	9.4362316	1.0911623	2622	15	65052	12
498	12376372.63	2888042.556	12376381.36	2888021.124	22940	6	104070	52	0.030275419	0.32098764	0.03430301	0.2857143	2	1	0.5	6.2506075	1.5306391	6.7672353	3	0.14015883	0.8619656	0.14015883	0.8619656	0.57568204	0.52832085	0.11533883	1.7493018	23.141655	55.241142	2.1428571	54.98093	1.9444444	1158	8	0.093842804	0.38095239	0.41026726	0.27272728	7.1347623	1.1601391	9.4806919	1.2942394	2622	18	63914	15
499	12376381.36	2888021.124	12376389.3	2887986.993	25212	8	114388	68	0.033277072	0.37673131	0.037700411	0.38095239	2	0.83333331	0.40000001	6.2467303	1.5306391	7.0214171	3	0.14274271	0.98510355	0.14274271	0.98510355	0.57663554	0.56457502	0.1173923	2.0408521	35.04211	54.259293	2	53.996948	1.7894737	1158	8	0.092144102	0.33333334	0.41511083	0.36363637	7.0056119	1.0151217	9.5265465	1.1403179	2622	19	62778	14
500	12376389.3	2887986.993	12376391.98	2887977.171	27480	10	127252	91	0.037019387	0.34404537	0.041091833	0.35714287	3	1.3333334	0.60000002	6.2422228	1.5388472	7.2645407	3.4285715	0.14541882	1.1087778	0.14541882	1.1087778	0.57760835	0.60245162	0.1195069	1.9785179	10.180433	53.279171	2	53.014492	1.7826087	1158	9	0.090448394	0.2857143	0.42002818	0.38461539	6.876689	0.90189397	9.5743208	1.2209314	2622	23	61644	16
501	12376391.98	2887977.171	12376396.44	2887960.799	32004	14	152929	144	0.044489186	0.46079999	0.047856733	0.3888889	3	1.1666666	0.5	6.2380304	1.563269	7.5507441	4	0.14818971	1.2222222	0.14818971	1.2222222	0.57860023	0.63092977	0.12170229	1.9540863	16.970055	52.301643	2	52.035088	1.6799999	1158	10	0.088757165	0.25	0.42501211	0.40000001	6.748107	0.81818181	9.6192102	1.2090708	2622	25	60513	18
502	12376396.44	2887960.799	12376398.94	2887952.974	34260	16	168286	165	0.048956752	0.4526749	0.051230215	0.35555556	3	1	0.42857143	6.2334146	1.5531402	7.8127975	4.3636365	0.15106046	1.3270249	0.15106046	1.3270249	0.57961208	0.65321249	0.12396817	1.8982824	8.2153215	51.326706	2	51.058735	1.6666666	1158	11	0.087070428	0.22222222	0.4300648	0.41176471	6.6198664	0.75356531	9.6628857	1.229477	2622	27	59385	20
503	12376879.06	2887812.302	12376892.35	2887814.907	12781	12	68879	119	0.020037865	0.30357143	0.01911189	0.26666668	3	1.1666666	0.5	6.776711	1.5531402	4.2727566	4.3636365	0.12970506	1.2063863	0.12970506	1.2063863	0.57167077	0.627249	0.11571993	1.7084541	13.542466	59.612793	2.0999999	58.509914	1.8571428	1158	11	0.10140622	0.24444444	0.52207619	0.35294119	7.7097998	0.82892185	15.577193	1.3434201	2622	28	68972	21
504	12376865.5	2887801.057	12376879.06	2887812.302	10663	8	56878	78	0.016546607	0.32231405	0.015944768	0.2857143	2	0.83333331	0.40000001	6.7850957	1.5388472	4.2378993	3.4285715	0.12770887	0.98558021	0.12770887	0.98558021	0.57087487	0.57015699	0.11407992	1.7312031	17.615801	60.528954	2.125	59.427155	1.9090909	1158	9	0.10299127	0.32142857	0.51809043	0.30769232	7.8303099	1.0146308	15.493031	1.293768	2622	22	70032	17
505	12376856.9	2887791.466	12376865.5	2887801.057	8563	6	47368	54	0.013780015	0.29916897	0.012804562	0.2857143	2	1	0.5	6.792347	1.5306391	4.2018838	3	0.12579657	0.8619656	0.12579657	0.8619656	0.57010281	0.52832085	0.11249178	1.7493018	12.881459	61.43388	2.1428571	60.331043	2	1158	8	0.10455689	0.38095239	0.51424837	0.27272728	7.9493418	1.1601391	15.440588	1.2942394	2622	19	71079	15
506	12376850.3	2887785.142	12376856.9	2887791.466	7179	6	41012	42	0.011930965	0.37333333	0.010735017	0.40000001	2	1	0.5	6.7859106	1.5491613	4.1600394	2.6666667	0.1245638	0.84912294	0.1245638	0.84912294	0.56959993	0.51139158	0.11128382	2.1688259	9.1414661	62.031979	2	60.937073	1.8	1158	7	0.10559166	0.40000001	0.50944102	0.33333334	8.0280142	1.1776857	15.325831	1.0911623	2622	15	71771	12
507	12376845.22	2887782.602	12376850.3	2887785.142	6515	6	37820	40	0.011002367	0.40816328	0.009742115	0.40000001	2	1	0.5	6.7649179	1.5491613	4.1105952	2.6666667	0.12398089	0.84912294	0.12398089	0.84912294	0.56936073	0.51139158	0.1104204	2.1688259	5.6796126	62.318928	2	61.241417	1.7142857	1158	7	0.10608811	0.40000001	0.50359988	0.33333334	8.0657597	1.1776857	15.15873	1.0911623	2622	14	72103	12
508	12376839.5	2887780.485	12376845.22	2887782.602	6798	6	38904	40	0.011317718	0.40816328	0.010165295	0.40000001	2	1	0.5	6.7479844	1.5491613	4.0750675	2.6666667	0.12422428	0.84912294	0.12422428	0.84912294	0.56946069	0.51139158	0.11036023	2.1688259	6.0943947	62.198792	2	61.140732	1.7142857	1158	7	0.10588026	0.40000001	0.50099015	0.33333334	8.0499563	1.1776857	14.945898	1.0911623	2622	14	71964	12
509	12376830.77	2887780.552	12376839.5	2887780.485	8050	6	44370	40	0.012907854	0.40816328	0.012037455	0.40000001	2	1	0.5	6.7340436	1.5491613	4.0524578	2.6666667	0.12534662	0.84912294	0.12534662	0.84912294	0.56991971	0.51139158	0.11112727	2.1688259	8.7315512	61.650822	2	60.612129	1.7142857	1158	7	0.10493222	0.40000001	0.50185281	0.33333334	7.9778781	1.1776857	14.702498	1.0911623	2622	14	71330	12
510	12376824.26	2887779.004	12376830.77	2887780.552	9361	6	50114	40	0.014578864	0.40816328	0.013997841	0.40000001	2	1	0.5	6.7216167	1.5491613	4.0507259	2.6666667	0.12652946	0.84912294	0.12652946	0.84912294	0.57039982	0.51139158	0.11196893	2.1688259	6.6902065	61.083839	2	60.064072	1.7142857	1158	7	0.10395128	0.40000001	0.50288188	0.33333334	7.9032979	1.1776857	14.499769	1.0911623	2622	14	70674	12
511	12376816.22	2887775.617	12376824.26	2887779.004	10705	6	56002	40	0.016291765	0.40816328	0.016007572	0.40000001	2	1	0.5	6.7103338	1.5491613	4.0630307	2.6666667	0.12776452	0.84912294	0.12776452	0.84912294	0.57089722	0.51139158	0.11287209	2.1688259	8.7273149	60.503025	2	59.50267	1.7142857	1158	7	0.10294641	0.40000001	0.50403786	0.33333334	7.8268991	1.1776857	14.333158	1.0911623	2622	14	70002	12
512	12376809.66	2887771.384	12376816.22	2887775.617	12081	6	62026	40	0.018044231	0.40816328	0.018065155	0.40000001	2	1	0.5	6.6952949	1.5491613	4.0779519	2.6666667	0.12905043	0.84912294	0.12905043	0.84912294	0.57141089	0.51139158	0.11375263	2.1688259	7.8088145	59.91011	2	58.930206	1.7142857	1158	7	0.10192061	0.40000001	0.50530916	0.33333334	7.748909	1.1776857	14.206048	1.0911623	2622	14	69316	12
513	12376805	2887771.595	12376809.66	2887771.384	13509	6	68294	42	0.019867681	0.37333333	0.020200495	0.40000001	2	1	0.5	6.6824908	1.5491613	4.0994101	2.6666667	0.13039342	0.84912294	0.13039342	0.84912294	0.57194293	0.51139158	0.11471662	2.1688259	4.6614099	59.303371	2	58.34325	1.8	1158	7	0.10087088	0.40000001	0.50671297	0.33333334	7.6690993	1.1776857	14.115063	1.0911623	2622	15	68614	12
514	12376789.43	2887764.015	12376805	2887771.595	15072	6	75210	54	0.021879641	0.29916897	0.022537705	0.2857143	2	1	0.5	6.6747789	1.5306391	4.1346154	3	0.13200589	0.8619656	0.13200589	0.8619656	0.57257581	0.52832085	0.11600123	1.7493018	17.317932	58.591183	2.1428571	57.645309	2	1158	8	0.09963873	0.38095239	0.50903344	0.27272728	7.5754199	1.1601391	14.060513	1.2942394	2622	19	67790	15
515	12376780.5	2887756.078	12376789.43	2887764.015	16812	8	83000	78	0.024145862	0.32231405	0.025139589	0.2857143	2	0.83333331	0.40000001	6.6655869	1.5388472	4.1679263	3.4285715	0.13375427	0.98558021	0.13375427	0.98558021	0.57325488	0.57015699	0.1173758	1.7312031	11.947529	57.838375	2.125	56.901604	1.9090909	1158	9	0.098336287	0.32142857	0.51173478	0.30769232	7.476397	1.0146308	14.042882	1.293768	2622	22	66919	17
516	12376779.05	2887754.39	12376780.5	2887756.078	18649	12	93357	119	0.027158858	0.30357143	0.027886521	0.26666668	3	1.1666666	0.5	6.6581731	1.5531402	4.2069383	4.3636365	0.13564992	1.2063863	0.13564992	1.2063863	0.57398307	0.627249	0.11890695	1.7084541	2.2223332	57.044079	2.0999999	56.110985	1.8571428	1158	11	0.096962072	0.24444444	0.51483339	0.35294119	7.3719172	0.82892185	14.057472	1.3434201	2622	28	66000	21
517	12376870.59	2887875.143	12376888.59	2887858.21	0	0	5228	16	0.001520898	0.125	0	0	2	0.66666669	0.5	6.8164048	1.5491613	4.4318004	2.6666667	0.1189188	0.84912294	0.1189188	0.84912294	0.5672437	0.51139158	0.106718	2.1688259	24.707043	64.929131	2	63.81007	1.625	1158	7	0.11060403	0.40000001	0.49335927	0.33333334	8.4090996	1.1776857	14.739278	1.0911623	2622	16	75123	12
518	12376888.59	2887858.21	12376890.97	2887847.097	20664	10	101472	72	0.029519625	0.44444445	0.030899623	0.47619048	3	1.3333334	0.60000002	6.8126359	1.5306391	4.5044093	3	0.1207936	1.1492875	0.1207936	1.1492875	0.56803626	0.6131472	0.10834053	2.4490225	11.36476	63.936905	1.8571428	62.817696	1.5	1158	8	0.10888738	0.2857143	0.49770299	0.45454547	8.2785845	0.87010431	14.905404	1.0401675	2622	18	73975	13
519	12376890.97	2887847.097	12376897.85	2887839.159	22940	8	114388	66	0.033277072	0.4074074	0.03430301	0.38095239	2	0.83333331	0.40000001	6.8081288	1.5306391	4.5623803	3	0.12271133	0.98510355	0.12271133	0.98510355	0.56883657	0.56457502	0.10998777	2.0408521	10.503756	62.953327	2	61.833714	1.7222222	1158	8	0.10718568	0.33333334	0.5020355	0.36363637	8.1492071	1.0151217	15.048081	1.1403179	2622	18	72837	14
520	12376897.85	2887839.159	12376904.46	2887833.074	25212	6	124694	54	0.03627523	0.29916897	0.037700411	0.2857143	2	1	0.5	6.8036218	1.5306391	4.6227689	3	0.1246874	0.8619656	0.1246874	0.8619656	0.56965053	0.52832085	0.11168499	1.7493018	8.9880495	61.971478	2.1428571	60.851257	2	1158	8	0.10548699	0.38095239	0.50641263	0.27272728	8.0200567	1.1601391	15.195294	1.2942394	2622	19	71701	15
521	12376904.46	2887833.074	12376908.69	2887823.549	27480	6	134982	56	0.039268155	0.28	0.041091833	0.2857143	2	1	0.5	6.7984405	1.5306391	4.6691561	3	0.12672451	0.8619656	0.12672451	0.8619656	0.57047862	0.52832085	0.11342324	1.7493018	10.423402	60.991356	2.1428571	59.870327	2.05	1158	8	0.10379127	0.38095239	0.51083547	0.27272728	7.8911333	1.1601391	15.348533	1.2942394	2622	20	70567	15
522	12376908.69	2887823.549	12376913.19	2887811.907	29744	8	145252	80	0.042255841	0.30245748	0.044477277	0.2857143	2	0.83333331	0.40000001	6.7928658	1.5388472	4.7200456	3.4285715	0.12882552	0.98558021	0.12882552	0.98558021	0.57132137	0.57015699	0.1152092	1.7312031	12.480396	60.012966	2.125	58.890923	1.9565217	1158	9	0.10209855	0.32142857	0.5153051	0.30769232	7.7624378	1.0146308	15.508567	1.293768	2622	23	69435	17
523	12376913.19	2887811.907	12376915.06	2887807.249	32004	12	158053	138	0.045979831	0.25344354	0.047856733	0.21818182	3	1.1666666	0.5	6.7869663	1.5262643	4.7760673	4.6153846	0.13099346	1.2052853	0.13099346	1.2052853	0.5721792	0.62747359	0.11704628	1.5262643	5.0173578	59.036301	2.1818182	57.913044	2	1158	12	0.10040882	0.23636363	0.51982266	0.31578946	7.6339693	0.82967907	15.67668	1.4668683	2622	33	68305	24
524	12376805.51	2887844.451	12376813.51	2887848.014	3876	12	27590	103	0.008026318	0.3576389	0.005795923	0.33333334	3	1.1666666	0.5	6.6480637	1.563269	4.2861681	4	0.12836865	1.2222222	0.12836865	1.2222222	0.5711391	0.63092977	0.11235344	1.9540863	8.7562265	60.222992	2	59.276508	1.7083334	1158	10	0.10246192	0.25	0.48331273	0.40000001	7.7900643	0.81818181	13.827197	1.2090708	2622	24	69678	18
525	12376801.54	2887841.805	12376805.51	2887844.451	3358	8	23393	76	0.006805351	0.34467119	0.005021338	0.2857143	2	0.83333331	0.40000001	6.6483998	1.5388472	4.2102709	3.4285715	0.12707786	0.98558021	0.12707786	0.98558021	0.57062113	0.57015699	0.11122929	1.7312031	4.7698669	60.824547	2.125	59.877193	1.8571428	1158	9	0.10350268	0.32142857	0.48210639	0.30769232	7.8691916	1.0146308	13.823344	1.293768	2622	21	70374	17
526	12376796.51	2887841.541	12376801.54	2887841.805	4272	6	27363	54	0.00796028	0.29916897	0.006388076	0.2857143	2	1	0.5	6.6261783	1.5306391	4.1648459	3	0.12823577	0.8619656	0.12823577	0.8619656	0.57108593	0.52832085	0.11186766	1.7493018	5.0340586	60.284355	2.1428571	59.355835	2	1158	8	0.10256809	0.38095239	0.48277733	0.27272728	7.7981362	1.1601391	13.617624	1.2942394	2622	19	69749	15
527	12376791.75	2887838.366	12376796.51	2887841.541	5568	6	33043	42	0.009612671	0.37333333	0.008326031	0.40000001	2	1	0.5	6.6095929	1.5491613	4.1408968	2.6666667	0.12944926	0.84912294	0.12944926	0.84912294	0.57156938	0.51139158	0.11264362	2.1688259	5.7238126	59.728607	2	58.818077	1.8	1158	7	0.10160659	0.40000001	0.48359174	0.33333334	7.7250342	1.1776857	13.446319	1.0911623	2622	15	69106	12
528	12376785.93	2887835.455	12376791.75	2887838.366	6905	6	38899	42	0.011316264	0.37333333	0.010325296	0.40000001	2	1	0.5	6.59548	1.5491613	4.1347861	2.6666667	0.13073644	0.84912294	0.13073644	0.84912294	0.57207811	0.51139158	0.1135208	2.1688259	6.5078521	59.150391	2	58.259342	1.8	1158	7	0.10060621	0.40000001	0.48461425	0.33333334	7.6489763	1.1776857	13.332768	1.0911623	2622	15	68437	12
529	12376780.37	2887834.397	12376785.93	2887835.455	8270	6	44871	54	0.013053602	0.29916897	0.012366429	0.2857143	2	1	0.5	6.5801826	1.5306391	4.1442366	3	0.13207725	0.8619656	0.13207725	0.8619656	0.57260364	0.52832085	0.11441906	1.7493018	5.6562071	58.56007	2.1428571	57.689548	2	1158	8	0.099584892	0.38095239	0.48575732	0.27272728	7.5713272	1.1601391	13.257644	1.2942394	2622	19	67754	15
530	12376776.14	2887825.666	12376780.37	2887834.397	9771	8	51471	78	0.014973635	0.32231405	0.014610928	0.2857143	2	0.83333331	0.40000001	6.5687952	1.5388472	4.1725283	3.4285715	0.13358161	0.98558021	0.13358161	0.98558021	0.57318819	0.57015699	0.11552205	1.7312031	9.7033339	57.911842	2.125	57.060261	1.9090909	1158	9	0.098463394	0.32142857	0.48743635	0.30769232	7.4860606	1.0146308	13.212011	1.293768	2622	22	67004	17
531	12376774.61	2887823.631	12376776.14	2887825.666	11436	12	60745	122	0.01767157	0.29013079	0.017100664	0.26666668	3	1.1666666	0.5	6.5618672	1.5531402	4.2126188	4.3636365	0.13527025	1.2063863	0.13527025	1.2063863	0.57383788	0.627249	0.11685904	1.7084541	2.54322	57.201382	2.0999999	56.366131	1.8965517	1158	11	0.097234227	0.24444444	0.48970383	0.35294119	7.3926082	0.82892185	13.192697	1.3434201	2622	29	66182	21
532	12376821.91	2887826.724	12376832.33	2887837.087	6157	12	39269	103	0.011423902	0.3576389	0.009206784	0.33333334	3	1.1666666	0.5	6.6786776	1.563269	4.2125492	4	0.12737413	1.2222222	0.12737413	1.2222222	0.5707404	0.63092977	0.11199636	1.9540863	14.69685	60.685394	2	59.684593	1.7083334	1158	10	0.10326193	0.25	0.49118024	0.40000001	7.8508878	0.81818181	14.703578	1.2090708	2622	24	70213	18
533	12376813.44	2887820.903	12376821.91	2887826.724	4477	8	29305	76	0.008525235	0.34467119	0.00669462	0.2857143	2	0.83333331	0.40000001	6.686718	1.5388472	4.1803222	3.4285715	0.12547179	0.98558021	0.12547179	0.98558021	0.56997067	0.57015699	0.11045647	1.7312031	10.274567	61.590321	2.125	60.586956	1.8571428	1158	9	0.10482755	0.32142857	0.48736382	0.30769232	7.9699197	1.0146308	14.676662	1.293768	2622	21	71260	17
534	12376804.45	2887815.082	12376813.44	2887820.903	4465	6	29155	54	0.008481598	0.29916897	0.006676675	0.2857143	2	1	0.5	6.6701398	1.5306391	4.1459179	3	0.12654038	0.8619656	0.12654038	0.8619656	0.57040423	0.52832085	0.11112102	1.7493018	10.714901	61.078651	2.1428571	60.095348	2	1158	8	0.1039423	0.38095239	0.48782769	0.27272728	7.902616	1.1601391	14.401591	1.2942394	2622	19	70668	15
535	12376798.1	2887807.409	12376804.45	2887815.082	5722	6	34659	42	0.010082789	0.37333333	0.008556313	0.40000001	2	1	0.5	6.6502476	1.5491613	4.1099496	2.6666667	0.12769218	0.84912294	0.12769218	0.84912294	0.57086819	0.51139158	0.11179807	2.1688259	9.9597139	60.536732	2	59.571701	1.8	1158	7	0.10300473	0.40000001	0.48855478	0.33333334	7.8313332	1.1776857	14.179867	1.0911623	2622	15	70041	12
536	12376793.07	2887805.822	12376798.1	2887807.409	7027	6	40381	40	0.011747398	0.40816328	0.010507726	0.40000001	2	1	0.5	6.6308374	1.5491613	4.083406	2.6666667	0.12892181	0.84912294	0.12892181	0.84912294	0.57135969	0.51139158	0.11254521	2.1688259	5.2718015	59.968884	2	59.022503	1.7142857	1158	7	0.10202229	0.40000001	0.48951373	0.33333334	7.7566395	1.1776857	14.018154	1.0911623	2622	14	69384	12
537	12376785.13	2887803.441	12376793.07	2887805.822	8372	6	46273	42	0.013461463	0.37333333	0.012518954	0.40000001	2	1	0.5	6.6160841	1.5491613	4.0876212	2.6666667	0.13020232	0.84912294	0.13020232	0.84912294	0.57186753	0.51139158	0.11341019	2.1688259	8.2870073	59.388935	2	58.461861	1.8	1158	7	0.10101892	0.40000001	0.49058938	0.33333334	7.6803546	1.1776857	13.8899	1.0911623	2622	15	68713	12
538	12376782.74	2887801.571	12376785.13	2887803.441	9743	6	52271	54	0.015206366	0.29916897	0.014569059	0.2857143	2	1	0.5	6.6038156	1.5306391	4.1048837	3	0.13153607	0.8619656	0.13153607	0.8619656	0.57239205	0.52832085	0.11435948	1.7493018	3.0345273	58.79689	2.1428571	57.890541	2	1158	8	0.099994615	0.38095239	0.49178445	0.27272728	7.6024776	1.1601391	13.797151	1.2942394	2622	19	68028	15
539	12376781.79	2887800.513	12376782.74	2887801.571	11245	8	58875	78	0.017127562	0.32231405	0.016815053	0.2857143	2	0.83333331	0.40000001	6.5914435	1.5388472	4.1256704	3.4285715	0.13303208	0.98558021	0.13303208	0.98558021	0.57297528	0.57015699	0.11544348	1.7312031	1.4238172	58.146931	2.125	57.259724	1.9090909	1158	9	0.098870121	0.32142857	0.49350789	0.30769232	7.516984	1.0146308	13.741163	1.293768	2622	22	67276	17
540	12376781.67	2887800.377	12376781.79	2887800.513	12935	12	68328	119	0.019877572	0.30357143	0.019342171	0.26666668	3	1.1666666	0.5	6.5833969	1.5531402	4.1610918	4.3636365	0.13471296	1.2063863	0.13471296	1.2063863	0.57362419	0.627249	0.11675943	1.7084541	0.18574221	57.43388	2.0999999	56.562168	1.8571428	1158	11	0.097636469	0.24444444	0.4958187	0.35294119	7.4231906	0.82892185	13.717042	1.3434201	2622	28	66451	21
541	12377028.79	2887752.288	12377038.5	2887741.338	28570	18	169152	280	0.049208686	0.26465029	0.042721752	0.1978022	4	1.25	0.5	6.5576887	1.5457796	4.8881912	6	0.15669276	1.471094	0.15669276	1.471094	0.58155233	0.67510992	0.13527992	1.5457796	14.635703	49.517719	2.1428571	48.356216	1.9130435	1158	15	0.083940692	0.17582418	0.5445658	0.36000001	6.3819156	0.67976618	13.641951	1.4674242	2622	46	57292	30
542	12377038.5	2887741.338	12377051.2	2887729.035	28206	14	163498	296	0.047563858	0.27977315	0.04217745	0.15384616	2	0.5	0.25	6.5550575	1.4451278	4.8504615	4.8000002	0.1561836	1.3076391	0.1561836	1.3076391	0.58137929	0.6475991	0.13478623	1.2751129	17.682159	49.675884	2.2857144	48.513729	2	1158	15	0.084214337	0.1978022	0.54308105	0.28	6.4027209	0.76473695	13.55907	1.6354325	2622	46	57475	32
543	12377051.2	2887729.035	12377055.71	2887725.173	29383	18	171516	280	0.049896404	0.26465029	0.04393746	0.1978022	4	1.25	0.5	6.5368166	1.5457796	4.8676891	6	0.15783714	1.471094	0.15783714	1.471094	0.58193952	0.67510992	0.13583423	1.5457796	5.9341979	49.165947	2.1428571	48.012203	1.9130435	1158	15	0.083332084	0.17582418	0.54400176	0.36000001	6.3356442	0.67976618	13.371009	1.4674242	2622	46	56885	30
544	12377055.71	2887725.173	12377059.54	2887721.892	29370	18	163504	192	0.047565602	0.2962963	0.043918021	0.27272728	4	1.25	0.5	6.5285673	1.5696367	4.8385143	5.3333335	0.15735993	1.5154221	0.15735993	1.5154221	0.58177835	0.68604112	0.13525262	1.8550252	5.042809	49.312016	2	48.157894	1.6666666	1158	13	0.0835848	0.18181819	0.54261893	0.42857143	6.3548579	0.65988213	13.309544	1.2737888	2622	36	57054	24
545	12377059.54	2887721.892	12377070.65	2887708.001	27450	10	150558	124	0.04379943	0.27555555	0.041046973	0.22222222	2	0.75	0.33333334	6.5355382	1.5085742	4.7762022	4	0.15470572	1.1058542	0.15470572	1.1058542	0.58087438	0.60528529	0.13311325	1.5085742	17.788801	50.140881	2.2	48.979786	1.9333333	1158	11	0.085018829	0.26666668	0.5387162	0.29411766	6.4638853	0.9042784	13.33009	1.4395257	2622	30	58013	22
546	12377070.65	2887708.001	12377076.6	2887699.27	25567	6	142110	72	0.041341789	0.21301775	0.038231257	0.21428572	2	1	0.5	6.5435209	1.4843777	4.7192392	3.2	0.15218167	0.8870222	0.15218167	0.8870222	0.58000296	0.54406804	0.13110138	1.4843777	10.567639	50.955921	2.25	49.786804	2.2307692	1158	9	0.086428925	0.35714287	0.53500402	0.23076923	6.5710936	1.1273675	13.387668	1.47219	2622	26	58956	18
547	12377075.81	2887690.538	12377076.6	2887699.27	23723	6	133852	44	0.03893942	0.34375	0.035473857	0.40000001	2	1	0.5	6.5525236	1.5491613	4.6780782	2.6666667	0.14977691	0.84912294	0.14977691	0.84912294	0.57916164	0.51139158	0.12920721	2.1688259	8.76721	51.757996	2	50.580093	1.875	1158	7	0.087816603	0.40000001	0.53146964	0.33333334	6.6765971	1.1776857	13.479103	1.0911623	2622	16	59884	12
548	12377073.43	2887678.235	12377075.81	2887690.538	21912	6	125748	42	0.036581855	0.37333333	0.032765802	0.40000001	2	1	0.5	6.5608363	1.5491613	4.6549597	2.6666667	0.1475063	0.84912294	0.1475063	0.84912294	0.57835704	0.51139158	0.12740983	2.1688259	12.531514	52.539326	2	51.351639	1.8	1158	7	0.089168385	0.40000001	0.52817976	0.33333334	6.7793713	1.1776857	13.611884	1.0911623	2622	15	60788	12
549	12377073.43	2887671.091	12377073.43	2887678.235	20112	6	117694	54	0.034238834	0.29916897	0.030074198	0.2857143	2	1	0.5	6.5706024	1.5306391	4.6532335	3	0.14531311	0.8619656	0.14531311	0.8619656	0.5775702	0.52832085	0.12570225	1.7493018	7.1437001	53.3172	2.1428571	52.119755	2	1158	8	0.090514183	0.38095239	0.52497137	0.27272728	6.8816915	1.1601391	13.768773	1.2942394	2622	19	61688	15
550	12377073.03	2887667.916	12377073.43	2887671.091	19895	8	116726	76	0.033957228	0.34467119	0.02974971	0.2857143	2	0.83333331	0.40000001	6.5675931	1.5388472	4.6490722	3.4285715	0.14492764	0.98558021	0.14492764	0.98558021	0.5774309	0.57015699	0.12531137	1.7312031	3.1997116	53.456352	2.125	52.258202	1.8571428	1158	9	0.090754934	0.32142857	0.52370787	0.30769232	6.8999953	1.0146308	13.78113	1.293768	2622	21	61849	17
551	12377072.87	2887666.612	12377073.03	2887667.916	21361	12	125032	100	0.036373559	0.37807184	0.031941872	0.33333334	3	1.1666666	0.5	6.5544224	1.563269	4.6784825	4	0.14664558	1.2222222	0.14664558	1.2222222	0.57804936	0.63092977	0.12654254	1.9540863	1.3145573	52.841831	2	51.649506	1.6521739	1158	10	0.089691751	0.25	0.52541047	0.40000001	6.8191624	0.81818181	13.682269	1.2090708	2622	23	61138	18
552	12377138.52	2887759.992	12377140.13	2887772.684	8094	12	48057	100	0.013980454	0.37807184	0.01210325	0.33333334	3	1.1666666	0.5	6.7556877	1.563269	4.6983261	4	0.12190858	1.2222222	0.12190858	1.2222222	0.56850278	0.63092977	0.10842659	1.9540863	12.794392	63.361279	2	62.06636	1.6521739	1158	10	0.10789149	0.25	0.49151132	0.40000001	8.2028675	0.81818181	15.485325	1.2090708	2622	23	73309	18
553	12377138.52	2887759.992	12377142.09	2887752.054	6495	8	38608	76	0.011231608	0.34467119	0.009712208	0.2857143	2	0.83333331	0.40000001	6.763207	1.5388472	4.6533794	3.4285715	0.12025358	0.98558021	0.12025358	0.98558021	0.56780899	0.57015699	0.10707363	1.7312031	8.7041588	64.219536	2.125	62.919907	1.8571428	1158	9	0.10937636	0.32142857	0.48821378	0.30769232	8.3157606	1.0146308	15.514389	1.293768	2622	21	74302	17
554	12377142.09	2887752.054	12377146.45	2887743.323	6344	6	37854	54	0.011012259	0.29916897	0.009486412	0.2857143	2	1	0.5	6.7485104	1.5306391	4.6206527	3	0.12096803	0.8619656	0.12096803	0.8619656	0.56810945	0.52832085	0.10747572	1.7493018	9.7617788	63.846153	2.1428571	62.564072	2	1158	8	0.10873037	0.38095239	0.48755771	0.27272728	8.2666473	1.1601391	15.159023	1.2942394	2622	19	73870	15
555	12377144.87	2887732.607	12377146.45	2887743.323	7282	6	41950	42	0.012203842	0.37333333	0.010889038	0.40000001	2	1	0.5	6.7338142	1.5491613	4.5887871	2.6666667	0.1217685	0.84912294	0.1217685	0.84912294	0.56844437	0.51139158	0.10795134	2.1688259	10.832654	63.433018	2	62.165905	1.8	1158	7	0.1080156	0.40000001	0.48721498	0.33333334	8.2123041	1.1776857	14.855978	1.0911623	2622	15	73392	12
556	12377143.28	2887722.288	12377144.87	2887732.607	8363	6	46730	40	0.013594411	0.40816328	0.012505495	0.40000001	2	1	0.5	6.7183981	1.5491613	4.5708075	2.6666667	0.12264802	0.84912294	0.12264802	0.84912294	0.56881028	0.51139158	0.10848214	2.1688259	10.440201	62.985306	2	61.728832	1.7142857	1158	7	0.10724101	0.40000001	0.4871496	0.33333334	8.1534128	1.1776857	14.606486	1.0911623	2622	14	72874	12
557	12377141.3	2887715.542	12377143.28	2887722.288	9600	6	52252	40	0.015200838	0.40816328	0.014355226	0.40000001	2	1	0.5	6.7054644	1.5491613	4.5583591	2.6666667	0.12370713	0.84912294	0.12370713	0.84912294	0.56924808	0.51139158	0.10920829	2.1688259	7.0325499	62.454624	2	61.207855	1.7142857	1158	7	0.10632288	0.40000001	0.48777115	0.33333334	8.0836086	1.1776857	14.399594	1.0911623	2622	14	72260	12
558	12377139.31	2887708.795	12377141.3	2887715.542	10965	6	58404	40	0.016990541	0.40816328	0.01639636	0.40000001	2	1	0.5	6.688098	1.5491613	4.5324459	2.6666667	0.12493357	0.84912294	0.12493357	0.84912294	0.5697512	0.51139158	0.11000536	2.1688259	7.0326738	61.851341	2	60.606789	1.7142857	1158	7	0.10527913	0.40000001	0.48900792	0.33333334	8.0042534	1.1776857	14.289822	1.0911623	2622	14	71562	12
559	12377134.55	2887705.62	12377139.31	2887708.795	12424	6	65020	40	0.018915229	0.40816328	0.018578054	0.40000001	2	1	0.5	6.6733546	1.5491613	4.5457616	2.6666667	0.1262389	0.84912294	0.1262389	0.84912294	0.57028222	0.51139158	0.11090971	2.1688259	5.7238126	61.222126	2	59.977497	1.7142857	1158	7	0.10419053	0.40000001	0.49047896	0.33333334	7.9214883	1.1776857	14.21632	1.0911623	2622	14	70834	12
560	12377131.77	2887702.841	12377134.55	2887705.62	13956	6	71968	40	0.020936498	0.40816328	0.02086891	0.40000001	2	1	0.5	6.6595297	1.5491613	4.5613189	2.6666667	0.12762178	0.84912294	0.12762178	0.84912294	0.57083994	0.51139158	0.11189239	2.1688259	3.9289682	60.569576	2	59.324181	1.7142857	1158	7	0.10306155	0.40000001	0.49216759	0.33333334	7.8356533	1.1776857	14.173124	1.0911623	2622	14	70079	12
561	12377128.2	2887690.141	12377131.77	2887702.841	15784	6	80248	44	0.023345267	0.34375	0.023602385	0.40000001	2	1	0.5	6.6491776	1.5491613	4.5974898	2.6666667	0.12939785	0.84912294	0.12939785	0.84912294	0.57154894	0.51139158	0.11327323	2.1688259	13.192716	59.751945	2	58.508392	1.875	1158	7	0.10164696	0.40000001	0.49529642	0.33333334	7.7281036	1.1776857	14.15486	1.0911623	2622	16	69133	12
562	12377128.2	2887690.141	12377129.79	2887678.632	17869	6	89684	72	0.026090331	0.21301775	0.026720161	0.21428572	2	1	0.5	6.6450672	1.4843777	4.6558604	3.2	0.13141225	0.8870222	0.13141225	0.8870222	0.57234353	0.54406804	0.11496553	1.4843777	11.618366	58.851341	2.25	57.609077	2.2307692	1158	9	0.10008882	0.35714287	0.49918818	0.23076923	7.6096401	1.1273675	14.178304	1.47219	2622	26	68091	18
563	12377129.79	2887678.632	12377136.14	2887671.091	19971	10	99192	124	0.028856341	0.27555555	0.029863356	0.22222222	2	0.75	0.33333334	6.6393442	1.5085742	4.7099743	4	0.1335066	1.1058542	0.1335066	1.1058542	0.57315916	0.60528529	0.11669718	1.5085742	9.8581514	57.943821	2.2	56.703281	1.9333333	1158	11	0.098518722	0.26666668	0.50319719	0.29411766	7.4902668	0.9042784	14.225089	1.4395257	2622	30	67041	22
564	12377136.14	2887671.091	12377144.89	2887666.301	22089	18	113536	184	0.033029214	0.31833911	0.033030476	0.27272728	4	1.25	0.5	6.6324072	1.5696367	4.7644033	5.3333335	0.13568759	1.5154221	0.13568759	1.5154221	0.57399744	0.68604112	0.11847969	1.8550252	9.9822941	57.028522	2	55.789093	1.5882353	1158	13	0.09693516	0.18181819	0.50733393	0.42857143	7.3698707	0.65988213	14.296924	1.2737888	2622	34	65982	24
565	12377101.48	2887760.058	12377102.44	2887774.786	17618	12	96739	119	0.02814273	0.30357143	0.02634483	0.26666668	3	1.1666666	0.5	6.6624322	1.5531402	4.7612152	4.3636365	0.13542229	1.2063863	0.13542229	1.2063863	0.57389605	0.627249	0.11878334	1.7084541	14.759992	57.13829	2.0999999	55.924484	1.8571428	1158	11	0.097125068	0.24444444	0.51401788	0.35294119	7.3843093	0.82892185	14.408605	1.3434201	2622	28	66109	21
566	12377096.51	2887754.105	12377101.48	2887760.058	18401	8	100896	78	0.02935206	0.32231405	0.027515678	0.2857143	2	0.83333331	0.40000001	6.6424494	1.5388472	4.7081385	3.4285715	0.13624667	0.98558021	0.13624667	0.98558021	0.57421052	0.57015699	0.11914799	1.7312031	7.7493296	56.798618	2.125	55.603737	1.9090909	1158	9	0.096537396	0.32142857	0.51318848	0.30769232	7.3396297	1.0146308	13.984549	1.293768	2622	22	65716	17
567	12377091.55	2887749.144	12377096.51	2887754.105	19370	6	105168	54	0.030594844	0.29916897	0.028964659	0.2857143	2	1	0.5	6.624373	1.5306391	4.6580615	3	0.13722442	0.8619656	0.13722442	0.8619656	0.5745815	0.52832085	0.11967649	1.7493018	7.0157719	56.401035	2.1428571	55.218918	2	1158	8	0.095849544	0.38095239	0.51285148	0.27272728	7.2873325	1.1601391	13.641512	1.2942394	2622	19	65256	15
568	12377085.27	2887744.844	12377091.55	2887749.144	20583	6	110618	42	0.032180324	0.37333333	0.030778501	0.40000001	2	1	0.5	6.6097002	1.5491613	4.6240864	2.6666667	0.13859963	0.84912294	0.13859963	0.84912294	0.57509965	0.51139158	0.12060812	2.1688259	7.614007	55.851341	2	54.673531	1.8	1158	7	0.094898514	0.40000001	0.51385367	0.33333334	7.2150264	1.1776857	13.427883	1.0911623	2622	15	64620	12
569	12377081.3	2887741.206	12377085.27	2887744.844	21914	6	116606	40	0.033922318	0.40816328	0.032768793	0.40000001	2	1	0.5	6.5959826	1.5491613	4.5920615	2.6666667	0.14006956	0.84912294	0.14006956	0.84912294	0.57564884	0.51139158	0.1216343	2.1688259	5.3838301	55.275715	2	54.10183	1.7142857	1158	7	0.093902618	0.40000001	0.51509982	0.33333334	7.1393099	1.1776857	13.254468	1.0911623	2622	14	63954	12
570	12377078.99	2887740.545	12377081.3	2887741.206	23369	6	123164	40	0.035830133	0.40816328	0.034944508	0.40000001	2	1	0.5	6.5839148	1.5491613	4.5720253	2.6666667	0.14163028	0.84912294	0.14163028	0.84912294	0.57622677	0.51139158	0.12276461	2.1688259	2.407752	54.677616	2	53.507248	1.7142857	1158	7	0.092867844	0.40000001	0.51656467	0.33333334	7.0606375	1.1776857	13.116539	1.0911623	2622	14	63262	12
571	12377075.02	2887738.891	12377078.99	2887740.545	25140	6	131154	40	0.038154535	0.40816328	0.03759275	0.40000001	2	1	0.5	6.5729761	1.5491613	4.582036	2.6666667	0.14392453	0.84912294	0.14392453	0.84912294	0.57706696	0.51139158	0.12454604	2.1688259	4.2995076	53.821953	2	52.65675	1.7142857	1158	7	0.091387466	0.40000001	0.52038831	0.33333334	6.9480853	1.1776857	13.074346	1.0911623	2622	14	62272	12
572	12377067.74	2887734.261	12377075.02	2887738.891	27137	6	140154	40	0.040772762	0.40816328	0.040578935	0.40000001	2	1	0.5	6.562788	1.5491613	4.6180544	2.6666667	0.14631869	0.84912294	0.14631869	0.84912294	0.57793218	0.51139158	0.1264216	2.1688259	8.6244059	52.957649	2	51.797863	1.7142857	1158	7	0.089892127	0.40000001	0.52435023	0.33333334	6.8343968	1.1776857	13.055137	1.0911623	2622	14	61272	12
573	12377065.43	2887731.615	12377067.74	2887734.261	29169	6	149326	44	0.043441024	0.34375	0.043617457	0.40000001	2	1	0.5	6.5538597	1.5491613	4.6694202	2.6666667	0.14883664	0.84912294	0.14883664	0.84912294	0.57882965	0.51139158	0.12842225	2.1688259	3.5157466	52.078651	2	50.922958	1.875	1158	7	0.088371366	0.40000001	0.5285098	0.33333334	6.7187753	1.1776857	13.062394	1.0911623	2622	16	60255	12
574	12377057.16	2887727.315	12377065.43	2887731.615	31241	6	158698	72	0.046167471	0.21301775	0.046715792	0.21428572	2	1	0.5	6.5447602	1.4843777	4.7200904	3.2	0.15148973	0.8870222	0.15148973	0.8870222	0.57976198	0.54406804	0.13052998	1.4843777	9.319272	51.184097	2.25	50.030128	2.2307692	1158	9	0.086823694	0.35714287	0.53288013	0.23076923	6.6011076	1.1273675	13.097841	1.47219	2622	26	59220	18
575	12377056.24	2887725.475	12377057.16	2887727.315	33338	10	168184	124	0.04892708	0.27555555	0.049851514	0.22222222	2	0.75	0.33333334	6.5370083	1.5085742	4.7781672	4	0.15426888	1.1058542	0.15426888	1.1058542	0.58072442	0.60528529	0.13276722	1.5085742	2.0582111	50.280033	2.2	49.127384	1.9333333	1158	11	0.085259572	0.26666668	0.53740996	0.29411766	6.4821892	0.9042784	13.156175	1.4395257	2622	30	58174	22
576	12377055.71	2887725.173	12377056.24	2887725.475	35465	18	182622	192	0.053127296	0.2962963	0.053032093	0.27272728	4	1.25	0.5	6.5300364	1.5696367	4.8411188	5.3333335	0.15721087	1.5154221	0.15721087	1.5154221	0.58172792	0.68604112	0.13515492	1.8550252	0.60708803	49.357822	2	48.206711	1.6666666	1158	13	0.083664052	0.18181819	0.54218525	0.42857143	6.3608832	0.65988213	13.252567	1.2737888	2622	36	57107	24
577	12377028.79	2887752.288	12377034.34	2887756.089	46715	18	256625	192	0.074655809	0.2962963	0.069854625	0.27272728	4	1.25	0.5	6.5565395	1.5696367	4.8770266	5.3333335	0.15649483	1.5154221	0.15649483	1.5154221	0.58148509	0.68604112	0.13508536	1.8550252	6.7226734	49.579082	2	48.422577	1.6666666	1158	13	0.084046856	0.18181819	0.54398972	0.42857143	6.3899875	0.65988213	13.552995	1.2737888	2622	36	57363	24
578	12377034.34	2887756.089	12377042.61	2887757.743	44637	10	242537	124	0.070557408	0.27555555	0.066747315	0.22222222	2	0.75	0.33333334	6.5650053	1.5085742	4.8197303	4	0.15365981	1.1058542	0.15365981	1.1058542	0.58051473	0.60528529	0.13280942	1.5085742	8.4320526	50.475368	2.2	49.317314	1.9333333	1158	11	0.085597523	0.26666668	0.53947705	0.29411766	6.5078831	0.9042784	13.486722	1.4395257	2622	30	58400	22
579	12377042.61	2887757.743	12377057.16	2887757.412	42596	6	233329	72	0.067878671	0.21301775	0.063695334	0.21428572	2	1	0.5	6.5743704	1.4843777	4.7668853	3.2	0.15097231	0.8870222	0.15097231	0.8870222	0.5795812	0.54406804	0.13067268	1.4843777	14.55586	51.356094	2.25	50.193745	2.2307692	1158	9	0.087121271	0.35714287	0.5351795	0.23076923	6.6237316	1.1273675	13.449917	1.47219	2622	26	59419	18
580	12377057.16	2887757.412	12377063.44	2887757.412	40590	6	224289	44	0.06524881	0.34375	0.060695689	0.40000001	2	1	0.5	6.5821271	1.5491613	4.7166514	2.6666667	0.14841975	0.84912294	0.14841975	0.84912294	0.57868195	0.51139158	0.12861487	2.1688259	6.2838998	52.222126	2	51.054157	1.875	1158	7	0.088619597	0.40000001	0.53108358	0.33333334	6.7376475	1.1776857	13.444252	1.0911623	2622	16	60421	12
581	12377063.44	2887757.412	12377065.76	2887765.349	38608	6	215353	40	0.062649205	0.40816328	0.057731934	0.40000001	2	1	0.5	6.5891328	1.5491613	4.6731458	2.6666667	0.14597631	0.84912294	0.14597631	0.84912294	0.57780915	0.51139158	0.12663208	2.1688259	8.2683239	53.079517	2	51.90694	1.7142857	1158	7	0.090102971	0.40000001	0.52712947	0.33333334	6.8504272	1.1776857	13.465036	1.0911623	2622	14	61413	12
582	12377065.76	2887765.349	12377069.39	2887769.98	36853	6	207429	42	0.060343999	0.37333333	0.05510762	0.40000001	2	1	0.5	6.5990119	1.5491613	4.6785183	2.6666667	0.14363545	0.84912294	0.14363545	0.84912294	0.5769617	0.51139158	0.12478821	2.1688259	5.8884459	53.928265	2	52.751335	1.8	1158	7	0.091571391	0.40000001	0.52331358	0.33333334	6.962069	1.1776857	13.508578	1.0911623	2622	15	62395	12
583	12377069.39	2887769.98	12377078.32	2887773.287	35421	6	200965	54	0.058463532	0.29916897	0.052966297	0.2857143	2	1	0.5	6.6103187	1.5306391	4.7067227	3	0.14205801	0.8619656	0.14205801	0.8619656	0.57638425	0.52832085	0.1236292	1.7493018	9.5224876	54.515991	2.1428571	53.336765	2	1158	8	0.092588216	0.38095239	0.52188718	0.27272728	7.0393777	1.1601391	13.679639	1.2942394	2622	19	63075	15
584	12377078.32	2887773.287	12377088.25	2887776.925	34145	8	195235	78	0.056796595	0.32231405	0.051058248	0.2857143	2	0.83333331	0.40000001	6.6221371	1.5388472	4.733222	3.4285715	0.14058222	0.98558021	0.14058222	0.98558021	0.57583922	0.57015699	0.12256357	1.7312031	10.567836	55.077785	2.125	53.894356	1.9090909	1158	9	0.093560189	0.32142857	0.52070963	0.30769232	7.1132751	1.0146308	13.89348	1.293768	2622	22	63725	17
585	12377088.25	2887776.925	12377093.87	2887778.579	33035	12	189196	119	0.055039763	0.30357143	0.049398426	0.26666668	3	1.1666666	0.5	6.6331077	1.5531402	4.7617784	4.3636365	0.13933955	1.2063863	0.13933955	1.2063863	0.57537669	0.627249	0.1216814	1.7084541	5.8605552	55.56007	2.0999999	54.364609	1.8571428	1158	11	0.094394587	0.24444444	0.52024627	0.35294119	7.1767135	0.82892185	14.188418	1.3434201	2622	28	64283	21
586	12377093.87	2887778.579	12377101.14	2887775.602	46557	16	261923	186	0.076197065	0.41333333	0.069618359	0.29090908	3	1	0.42857143	6.6460919	1.5566417	4.771347	4.8000002	0.13780704	1.3057258	0.13780704	1.3057258	0.57480156	0.64768547	0.12057867	1.6981546	7.8614106	56.166809	2.090909	54.961098	1.7666667	1158	12	0.095444307	0.21818182	0.5187006	0.36842105	7.2565231	0.76585758	14.397739	1.339381	2622	30	64985	23
587	12377101.14	2887775.602	12377102.44	2887774.786	44783	16	250034	186	0.072738394	0.41333333	0.066965632	0.29090908	3	1	0.42857143	6.6623278	1.5566417	4.7750468	4.8000002	0.13591823	1.3057258	0.13591823	1.3057258	0.57408541	0.64768547	0.11921649	1.6981546	1.5273045	56.933449	2.090909	55.716629	1.7666667	1158	12	0.096770674	0.21818182	0.51579112	0.36842105	7.3573647	0.76585758	14.539042	1.339381	2622	30	65872	23
588	12377102.44	2887774.786	12377107.43	2887771.633	55872	12	304008	119	0.08844018	0.30357143	0.083547413	0.26666668	3	1.1666666	0.5	6.6792107	1.5531402	4.7753854	4.3636365	0.13405801	1.2063863	0.13405801	1.2063863	0.57337213	0.627249	0.1178828	1.7084541	5.9048901	57.709595	2.0999999	56.481312	1.8571428	1158	11	0.098113485	0.24444444	0.51284105	0.35294119	7.4594574	0.82892185	14.664202	1.3434201	2622	28	66770	21
589	12377107.43	2887771.633	12377114.37	2887767.334	53970	8	293365	78	0.085343987	0.32231405	0.080703288	0.2857143	2	0.83333331	0.40000001	6.691843	1.5388472	4.7441416	3.4285715	0.13214272	0.98558021	0.13214272	0.98558021	0.57262921	0.57015699	0.11641835	1.7312031	8.1684084	58.531548	2.125	57.294434	1.9090909	1158	9	0.099535547	0.32142857	0.50954187	0.30769232	7.5675755	1.0146308	14.724467	1.293768	2622	22	67721	17
590	12377114.37	2887767.334	12377120.66	2887766.342	52074	6	284869	54	0.082872383	0.29916897	0.077868126	0.2857143	2	1	0.5	6.7033424	1.5306391	4.7113538	3	0.13028139	0.8619656	0.13028139	0.8619656	0.5718987	0.52832085	0.11497571	1.7493018	6.3617344	59.3535	2.1428571	58.10717	2	1158	8	0.10095761	0.38095239	0.50628883	0.27272728	7.675693	1.1601391	14.80253	1.2942394	2622	19	68672	15
591	12377120.66	2887766.342	12377124.63	2887766.672	50199	6	276473	44	0.080429867	0.34375	0.075064376	0.40000001	2	1	0.5	6.7122655	1.5491613	4.6858912	2.6666667	0.12849241	0.84912294	0.12849241	0.84912294	0.57118851	0.51139158	0.11354783	2.1688259	3.982554	60.165947	2	58.909611	1.875	1158	7	0.10236323	0.40000001	0.50316083	0.33333334	7.7825608	1.1776857	14.910595	1.0911623	2622	16	69612	12
592	12377124.63	2887766.672	12377131.57	2887769.98	48349	6	268197	54	0.078022264	0.29916897	0.072298005	0.2857143	2	1	0.5	6.7215676	1.5306391	4.6877632	3	0.12678479	0.8619656	0.12678479	0.8619656	0.570503	0.52832085	0.11219406	1.7493018	7.6925564	60.962833	2.1428571	59.696415	2	1158	8	0.10374193	0.38095239	0.50020534	0.27272728	7.8873816	1.1601391	15.048748	1.2942394	2622	19	70534	15
593	12377131.57	2887769.98	12377136.86	2887772.956	46521	8	260019	76	0.075643167	0.34467119	0.069564529	0.2857143	2	0.83333331	0.40000001	6.7317314	1.5388472	4.6944413	3.4285715	0.1251362	0.98558021	0.1251362	0.98558021	0.56983393	0.57015699	0.11090261	1.7312031	6.0713787	61.752808	2.125	60.475971	1.8571428	1158	9	0.10510866	0.32142857	0.49734697	0.30769232	7.991293	1.0146308	15.208194	1.293768	2622	21	71448	17
594	12377136.86	2887772.956	12377140.13	2887772.684	44709	12	249874	100	0.072691843	0.37807184	0.066854976	0.33333334	3	1.1666666	0.5	6.7447143	1.563269	4.7103429	4	0.12354381	1.2222222	0.12354381	1.2222222	0.56918079	0.63092977	0.1097025	1.9540863	3.2756126	62.53587	2	61.248665	1.6521739	1158	10	0.10646344	0.25	0.49458358	0.40000001	8.0942955	0.81818181	15.387508	1.2090708	2622	23	72354	18
595	12377140.13	2887772.684	12377140.83	2887772.625	35718	12	199078	100	0.057914577	0.37807184	0.053410415	0.33333334	3	1.1666666	0.5	6.7573395	1.563269	4.7103343	4	0.1218748	1.2222222	0.1218748	1.2222222	0.56848872	0.63092977	0.10842304	1.9540863	0.70684159	63.378567	2	62.084667	1.6521739	1158	10	0.10792139	0.25	0.49137038	0.40000001	8.205142	0.81818181	15.470991	1.2090708	2622	23	73329	18
596	12377140.83	2887772.625	12377144.8	2887774.941	33628	8	187295	76	0.054486737	0.34467119	0.050285161	0.2857143	2	0.83333331	0.40000001	6.7693968	1.5388472	4.6865335	3.4285715	0.12013532	0.98558021	0.12013532	0.98558021	0.56775916	0.57015699	0.10706624	1.7312031	4.5946774	64.281761	2.125	62.984364	1.8571428	1158	9	0.10948402	0.32142857	0.48771	0.30769232	8.323946	1.0146308	15.455329	1.293768	2622	21	74374	17
597	12377144.8	2887774.941	12377152.08	2887780.894	31548	6	177913	56	0.051757384	0.28	0.04717486	0.2857143	2	1	0.5	6.7830119	1.5306391	4.6730633	3	0.11845278	0.8619656	0.11845278	0.8619656	0.56704509	0.52832085	0.10577903	1.7493018	9.4011049	65.180641	2.1428571	63.879101	2.05	1158	8	0.11103917	0.38095239	0.48413295	0.27272728	8.4421825	1.1601391	15.456518	1.2942394	2622	20	75414	15
598	12377152.08	2887780.894	12377160.68	2887786.185	29483	6	168607	56	0.049050137	0.28	0.044086993	0.2857143	2	1	0.5	6.7955952	1.5306391	4.6718607	3	0.11682602	0.8619656	0.11682602	0.8619656	0.56634682	0.52832085	0.10451984	1.7493018	10.096724	66.074333	2.1428571	64.767738	2.05	1158	8	0.11258534	0.38095239	0.48064429	0.27272728	8.5597363	1.1601391	15.478114	1.2942394	2622	20	76448	15
599	12377160.68	2887786.185	12377166.3	2887789.823	27436	8	159395	74	0.046370238	0.37	0.041026041	0.2857143	2	0.83333331	0.40000001	6.8090777	1.5388472	4.6787004	3.4285715	0.11526448	0.98558021	0.11526448	0.98558021	0.56566894	0.57015699	0.10332737	1.7312031	6.6968017	66.955917	2.125	65.642639	1.8	1158	9	0.11411059	0.32142857	0.47729686	0.30769232	8.6756992	1.0146308	15.529008	1.293768	2622	20	77468	17
600	12377166.3	2887789.823	12377169.75	2887791.551	25400	12	147940	90	0.043037817	0.40816328	0.037981536	0.42857143	3	1.1666666	0.5	6.8187847	1.5388472	4.6848402	3.4285715	0.11374708	1.2671746	0.11374708	1.2671746	0.56500292	0.64379281	0.10211246	2.3082709	3.8640149	67.835785	1.875	66.515259	1.5714285	1158	9	0.11563284	0.25	0.47400606	0.46153846	8.7914343	0.78915727	15.598575	1.0680546	2622	21	78486	15
601	12377169.75	2887791.551	12377176.22	2887794.784	2312	8	13072	47	0.003802828	0.26038781	0.003457217	0.38095239	3	1.6666666	0.60000002	6.8258657	1.5306391	4.6423078	3	0.11217175	1.1492875	0.11217175	1.1492875	0.56430376	0.6131472	0.10080282	2.4490225	7.2289844	68.774414	1.8571428	67.450417	1.5789474	1158	8	0.11725678	0.2857143	0.47029775	0.45454547	8.9148998	0.87010431	15.535122	1.0401675	2622	19	79572	13
602	12377176.22	2887794.784	12377177.87	2887795.777	0	0	2618	10	0.000761613	0.10204082	0	0	1	0.33333334	0.33333334	6.8282447	1.4874687	4.4993629	2	0.11054213	0.58170414	0.11054213	0.58170414	0.56357193	0.3868528	0.099372976	1.7849625	1.9285188	69.773552	2.2	68.449654	1.9285715	1158	6	0.11898538	0.60000002	0.46616709	0.14285715	9.0463247	1.7190869	15.333491	1.2149562	2622	14	80728	11
603	12376969.35	2887712.359	12376984.53	2887711.97	226384	14	1207444	164	0.35126236	0.25308642	0.33852017	0.21212122	3	1.0833334	0.42857143	6.3329234	1.5415961	4.7125106	5.1063828	0.18268184	1.2989333	0.18268184	1.2989333	0.58982944	0.64596856	0.15231214	1.5415961	15.186588	42.615383	2.1666667	41.657131	1.9444444	1158	13	0.071998939	0.21212122	0.56485313	0.33333334	5.4739976	0.76986253	10.861364	1.4444195	2622	36	49306	26
604	12376984.53	2887711.97	12376991.28	2887706.81	224777	8	1198483	108	0.34865549	0.2109375	0.33611715	0.17777778	2	0.83333331	0.40000001	6.3513732	1.4754353	4.6760607	3.8709676	0.17968149	1.0207884	0.17968149	1.0207884	0.58892488	0.58639652	0.15024698	1.3524823	8.4935312	43.310284	2.3	42.334858	2.1875	1158	11	0.073201187	0.2888889	0.56176931	0.23529412	5.5654035	0.97963494	10.967463	1.5687064	2622	32	50110	23
605	12376991.28	2887706.81	12377004.77	2887696.095	223264	8	1191839	94	0.34672266	0.25788751	0.33385471	0.22222222	2	0.83333331	0.40000001	6.3720508	1.5142466	4.6805892	3.6923077	0.17694524	1	0.17694524	1	0.58808917	0.57812965	0.14844061	1.5142466	17.231043	43.964565	2.2222223	42.968727	2.074074	1158	10	0.074333154	0.30555555	0.55915612	0.26666668	5.6514659	1	11.140097	1.4379251	2622	27	50867	20
606	12377004.77	2887696.095	12377006.24	2887694.917	221823	12	1184025	103	0.34444946	0.3576389	0.33169994	0.33333334	3	1.1666666	0.5	6.3946972	1.563269	4.7113705	4	0.1743118	1.2222222	0.1743118	1.2222222	0.58727491	0.63092977	0.14675108	1.9540863	1.8851578	44.613655	2	43.597637	1.7083334	1158	10	0.07545615	0.25	0.55664015	0.40000001	5.736846	0.81818181	11.3467	1.2090708	2622	24	51618	18
607	12377006.24	2887694.917	12377014.69	2887688.157	168003	12	901459	100	0.26224706	0.37807184	0.25122094	0.33333334	3	1.1666666	0.5	6.414309	1.563269	4.7134986	4	0.17156799	1.2222222	0.17156799	1.2222222	0.58641571	0.63092977	0.14488403	1.9540863	10.821061	45.31115	2	44.279556	1.6521739	1158	10	0.076662891	0.25	0.55367899	0.40000001	5.8285928	0.81818181	11.475545	1.2090708	2622	23	52425	18
608	12377014.69	2887688.157	12377021.84	2887679.823	166145	8	891039	78	0.25921571	0.32231405	0.24844261	0.2857143	2	0.83333331	0.40000001	6.426744	1.5388472	4.6876092	3.4285715	0.16848539	0.98558021	0.16848539	0.98558021	0.58543694	0.57015699	0.14255664	1.7312031	10.977007	46.121868	2.125	45.081234	1.9090909	1158	9	0.078065515	0.32142857	0.54963768	0.30769232	5.9352326	1.0146308	11.510666	1.293768	2622	22	53363	17
609	12377021.84	2887679.823	12377023.22	2887675.655	164324	6	882893	68	0.25684592	0.2361111	0.2457196	0.21428572	2	1	0.5	6.43749	1.4843777	4.6604705	3.2	0.16561131	0.8870222	0.16561131	0.8870222	0.58451116	0.54406804	0.14035912	1.4843777	4.3926249	46.904926	2.25	45.854691	2.1666667	1158	9	0.079420291	0.35714287	0.54593873	0.23076923	6.0382347	1.1273675	11.592694	1.47219	2622	24	54269	18
610	12377023.22	2887667.321	12377023.22	2887675.655	162520	8	874819	78	0.25449708	0.32231405	0.24302201	0.2857143	2	0.83333331	0.40000001	6.4477253	1.5388472	4.6653748	3.4285715	0.16284572	0.98558021	0.16284572	0.98558021	0.58360785	0.57015699	0.1382346	1.7312031	8.3344002	47.684528	2.125	46.624332	1.9090909	1158	9	0.080769084	0.32142857	0.54233569	0.30769232	6.1407819	1.0146308	11.7014	1.293768	2622	22	55171	17
611	12377017.16	2887656.154	12377023.22	2887667.321	160723	12	864750	100	0.25156787	0.37807184	0.2403349	0.33333334	3	1.1666666	0.5	6.4566221	1.563269	4.6764779	4	0.16018263	1.2222222	0.16018263	1.2222222	0.58272612	0.63092977	0.13616158	1.9540863	12.7062	48.460674	2	47.390923	1.6521739	1158	10	0.082111895	0.25	0.53882593	0.40000001	6.2428746	0.81818181	11.837557	1.2090708	2622	23	56069	18
612	12377015.68	2887653.43	12377017.16	2887656.154	6134	12	37881	100	0.011020113	0.37807184	0.009172391	0.33333334	3	1.1666666	0.5	6.4655781	1.563269	4.6589704	4	0.15728958	1.2222222	0.15728958	1.2222222	0.58175457	0.63092977	0.1338878	1.9540863	3.0991611	49.333622	2	48.259724	1.6521739	1158	10	0.08362218	0.25	0.53444111	0.40000001	6.3576999	0.81818181	11.858063	1.2090708	2622	23	57079	18
613	12377013.7	2887648.271	12377015.68	2887653.43	4944	8	29830	76	0.008677965	0.34467119	0.007392942	0.2857143	2	0.83333331	0.40000001	6.4730062	1.5388472	4.6071029	3.4285715	0.15418774	0.98558021	0.15418774	0.98558021	0.58069652	0.57015699	0.1313982	1.7312031	5.5278616	50.305965	2.125	49.232647	1.8571428	1158	9	0.085304439	0.32142857	0.52917922	0.30769232	6.4856	1.0146308	11.752371	1.293768	2622	21	58204	17
614	12377009.73	2887643.905	12377013.7	2887648.271	5217	6	30822	54	0.008966551	0.29916897	0.007801168	0.2857143	2	1	0.5	6.4461217	1.5306391	4.5452328	3	0.15505752	0.8619656	0.15505752	0.8619656	0.58099496	0.52832085	0.1315906	1.7493018	5.8999863	50.029385	2.1428571	48.980549	2	1158	8	0.084825926	0.38095239	0.52773941	0.27272728	6.4492192	1.1601391	11.347264	1.2942394	2622	19	57884	15
615	12377007.35	2887639.937	12377009.73	2887643.905	5981	6	34030	42	0.009899803	0.37333333	0.008943605	0.40000001	2	1	0.5	6.418045	1.5491613	4.4900179	2.6666667	0.15599248	0.84912294	0.15599248	0.84912294	0.58131421	0.51139158	0.13180746	2.1688259	4.628335	49.735523	2	48.710907	1.8	1158	7	0.084317513	0.40000001	0.52643824	0.33333334	6.4105654	1.1776857	10.970376	1.0911623	2622	15	57544	12
616	12377002.98	2887631.999	12377007.35	2887639.937	7158	6	39132	40	0.011384047	0.40816328	0.010703616	0.40000001	2	1	0.5	6.4028025	1.5491613	4.457099	2.6666667	0.15798172	0.84912294	0.15798172	0.84912294	0.58198833	0.51139158	0.13317131	2.1688259	9.058876	49.121868	2	48.119373	1.7142857	1158	7	0.083255827	0.40000001	0.52824497	0.33333334	6.3298464	1.1776857	10.721684	1.0911623	2622	14	56834	12
617	12376995.84	2887626.046	12377002.98	2887631.999	8665	6	45748	42	0.013308734	0.37333333	0.012957087	0.40000001	2	1	0.5	6.3886447	1.5491613	4.4595332	2.6666667	0.16015054	0.84912294	0.16015054	0.84912294	0.58271539	0.51139158	0.13470104	2.1688259	9.2990236	48.470181	2	47.487797	1.8	1158	7	0.082128339	0.40000001	0.53045624	0.33333334	6.2441249	1.1776857	10.501081	1.0911623	2622	15	56080	12
618	12376991.87	2887618.902	12376995.84	2887626.046	10208	6	52550	54	0.015287531	0.29916897	0.01526439	0.2857143	2	1	0.5	6.3727183	1.5306391	4.4709291	3	0.16239773	0.8619656	0.16239773	0.8619656	0.58346033	0.52832085	0.13625064	1.7493018	8.172224	47.813309	2.1428571	46.850876	2	1158	8	0.080991887	0.38095239	0.53275537	0.27272728	6.1577215	1.1601391	10.309113	1.2942394	2622	19	55320	15
619	12376988.7	2887612.552	12376991.87	2887618.902	11864	8	59904	76	0.017426912	0.34467119	0.017740667	0.2857143	2	0.83333331	0.40000001	6.3547606	1.5388472	4.467381	3.4285715	0.16498384	0.98558021	0.16498384	0.98558021	0.58430731	0.57015699	0.13803037	1.7312031	7.0995159	47.079517	2.125	46.130817	1.8571428	1158	9	0.079722345	0.32142857	0.53586727	0.30769232	6.0611997	1.0146308	10.188128	1.293768	2622	21	54471	17
620	12376988.44	2887612.048	12376988.7	2887612.552	13639	12	69851	100	0.020320633	0.37807184	0.020394888	0.33333334	3	1.1666666	0.5	6.336266	1.563269	4.4869761	4	0.16782957	1.2222222	0.16782957	1.2222222	0.58522683	0.63092977	0.14000259	1.9540863	0.5632655	46.298183	2	45.358505	1.6521739	1158	10	0.078370564	0.25	0.53951585	0.40000001	5.9584255	0.81818181	10.134234	1.2090708	2622	23	53567	18
621	12377017.16	2887656.154	12377029.97	2887662.559	157999	12	845802	100	0.24605565	0.37807184	0.23626161	0.33333334	3	1.1666666	0.5	6.4650826	1.563269	4.6592293	4	0.15756853	1.2222222	0.15756853	1.2222222	0.58184886	0.63092977	0.13411497	1.9540863	14.320764	49.248055	2	48.169338	1.6521739	1158	10	0.083474144	0.25	0.53526533	0.40000001	6.3464451	0.81818181	11.958922	1.2090708	2622	23	56980	18
622	12377029.97	2887662.559	12377042.67	2887662.559	156371	8	836525	76	0.24335684	0.34467119	0.23382719	0.2857143	2	0.83333331	0.40000001	6.4768033	1.5388472	4.6330328	3.4285715	0.15530118	0.98558021	0.15530118	0.98558021	0.58107829	0.57015699	0.13242471	1.7312031	12.7	49.952465	2.125	48.858124	1.8571428	1158	9	0.084692843	0.32142857	0.53255481	0.30769232	6.4391012	1.0146308	12.127913	1.293768	2622	21	57795	17
623	12377042.67	2887662.559	12377053.39	2887665.734	154984	6	830469	56	0.24159506	0.28	0.23175316	0.2857143	2	1	0.5	6.4885378	1.5306391	4.6074529	3	0.15342127	0.8619656	0.15342127	0.8619656	0.58043242	0.52832085	0.13105871	1.7493018	11.176173	50.552292	2.1428571	49.43631	2.05	1158	8	0.085730605	0.38095239	0.53087693	0.27272728	6.5180011	1.1601391	12.39574	1.2942394	2622	20	58489	15
624	12377053.39	2887665.734	12377064.5	2887668.115	153635	6	824577	56	0.23988099	0.28	0.22973596	0.2857143	2	1	0.5	6.5031471	1.5306391	4.614378	3	0.1516386	0.8619656	0.1516386	0.8619656	0.5798139	0.52832085	0.12982751	1.7493018	11.364781	51.13483	2.1428571	49.997711	2.05	1158	8	0.08673846	0.38095239	0.52938598	0.27272728	6.5946274	1.1601391	12.699384	1.2942394	2622	20	59163	15
625	12377064.5	2887668.115	12377072.44	2887666.924	152340	8	818925	76	0.23823674	0.34467119	0.22779949	0.2857143	2	0.83333331	0.40000001	6.5193915	1.5388472	4.6402297	3.4285715	0.14996843	0.98558021	0.14996843	0.98558021	0.57922906	0.57015699	0.12871827	1.7312031	8.0262966	51.693172	2.125	50.534706	1.8571428	1158	9	0.08770445	0.32142857	0.52814162	0.30769232	6.6680703	1.0146308	13.047571	1.293768	2622	21	59809	17
626	12377072.44	2887666.924	12377072.87	2887666.612	151097	12	812150	100	0.23626581	0.37807184	0.22594079	0.33333334	3	1.1666666	0.5	6.5380759	1.563269	4.6699872	4	0.14839973	1.2222222	0.14839973	1.2222222	0.57867479	0.63092977	0.12773687	1.9540863	0.53316569	52.229042	2	51.050724	1.6521739	1158	10	0.088631555	0.25	0.5271216	0.40000001	6.7385573	0.81818181	13.428009	1.2090708	2622	23	60429	18
627	12377072.87	2887666.612	12377079.58	2887661.765	162948	12	877722	100	0.25534162	0.37807184	0.24366201	0.33333334	3	1.1666666	0.5	6.5548038	1.563269	4.6923628	4	0.14647219	1.2222222	0.14647219	1.2222222	0.57798725	0.63092977	0.12640028	1.9540863	8.278945	52.903198	2	51.710907	1.6521739	1158	10	0.089797921	0.25	0.5248487	0.40000001	6.8272343	0.81818181	13.679429	1.2090708	2622	23	61209	18
628	12377079.58	2887661.765	12377095.85	2887661.765	161046	8	867079	80	0.25224543	0.30245748	0.24081789	0.2857143	2	0.83333331	0.40000001	6.5710974	1.5388472	4.692307	3.4285715	0.14418878	0.98558021	0.14418878	0.98558021	0.57716304	0.57015699	0.12473904	1.7312031	16.2719	53.725151	2.125	52.524029	1.9565217	1158	9	0.091219984	0.32142857	0.52126724	0.30769232	6.9353523	1.0146308	13.78576	1.293768	2622	23	62160	17
629	12377095.85	2887661.765	12377108.95	2887669.702	159145	6	858563	86	0.24976799	0.17898023	0.23797525	0.16666667	2	1	0.5	6.5892558	1.4287713	4.6989956	3.3333333	0.14197546	0.91666669	0.14197546	0.91666669	0.57635391	0.55788589	0.12316366	1.298883	15.314461	54.547104	2.3333333	53.336765	2.3225806	1158	10	0.092642047	0.33333334	0.51774013	0.2	7.0434704	1.0909091	13.909053	1.6264987	2622	31	63111	21
630	12377108.95	2887669.702	12377136.73	2887668.115	157257	10	850117	126	0.24731094	0.26222685	0.23515207	0.22222222	2	0.75	0.33333334	6.6046739	1.5085742	4.7411385	4	0.13983575	1.1058542	0.13983575	1.1058542	0.57556176	0.60528529	0.12159126	1.5085742	27.82662	55.366467	2.2	54.145309	1.967742	1158	11	0.094059631	0.26666668	0.51428902	0.29411766	7.151247	0.9042784	14.056935	1.4395257	2622	31	64059	22
631	12377136.73	2887668.115	12377144.89	2887666.301	155394	18	837613	184	0.24367335	0.31833911	0.23236625	0.27272728	4	1.25	0.5	6.6213613	1.5696367	4.7802396	5.3333335	0.13779841	1.5154221	0.13779841	1.5154221	0.57479829	0.68604112	0.12012246	1.8550252	8.3615198	56.170269	2	54.937454	1.5882353	1158	13	0.09545029	0.18181819	0.51102704	0.42857143	7.2569776	0.65988213	14.238443	1.2737888	2622	34	64989	24
632	12377144.89	2887666.301	12377154.59	2887664.146	77556	18	429407	188	0.12492051	0.30693877	0.11597228	0.27272728	4	1.25	0.5	6.6355724	1.5696367	4.7825251	5.3333335	0.1356834	1.5154221	0.1356834	1.5154221	0.57399583	0.68604112	0.11853258	1.8550252	9.9335489	57.030251	2	55.788712	1.6285714	1158	13	0.096938148	0.18181819	0.50731874	0.42857143	7.3700981	0.65988213	14.311338	1.2737888	2622	35	65984	24
633	12377154.59	2887664.146	12377179.2	2887670.099	75433	10	415109	142	0.12076102	0.23183674	0.11279768	0.18181819	2	0.75	0.33333334	6.6454325	1.4854122	4.7439799	4.2105265	0.13349646	1.1191936	0.13349646	1.1191936	0.57315522	0.60985333	0.11679533	1.3711498	25.316212	57.948143	2.2727273	56.700611	2.057143	1158	12	0.098526195	0.25454545	0.50315952	0.2631579	7.4908352	0.89350057	14.276442	1.5487748	2622	35	67046	25
634	12377179.2	2887670.099	12377189.91	2887673.671	73324	8	405623	112	0.11800141	0.20569329	0.10964402	0.17777778	2	0.83333331	0.40000001	6.6553659	1.4754353	4.7295685	3.8709676	0.13139851	1.0207884	0.13139851	1.0207884	0.57233816	0.58639652	0.11513167	1.3524823	11.295245	58.857391	2.3	57.603737	2.2121212	1158	11	0.10009929	0.2888889	0.49913582	0.23529412	7.610436	0.97963494	14.270895	1.5687064	2622	33	68098	23
635	12377189.91	2887673.671	12377201.97	2887673.671	71234	12	393873	106	0.11458317	0.33919999	0.10651877	0.33333334	3	1.1666666	0.5	6.6669993	1.563269	4.7390037	4	0.12938452	1.2222222	0.12938452	1.2222222	0.57154369	0.63092977	0.11356513	1.9540863	12.0618	59.757996	2	58.49733	1.76	1158	10	0.10165743	0.25	0.49524447	0.40000001	7.7288995	0.81818181	14.293696	1.2090708	2622	25	69140	18
636	12377201.97	2887673.671	12377211.74	2887673.671	50010	12	280568	103	0.081621163	0.3576389	0.074781753	0.33333334	3	1.1666666	0.5	6.6781325	1.563269	4.7317829	4	0.12740919	1.2222222	0.12740919	1.2222222	0.57075453	0.63092977	0.11201804	1.9540863	9.7664003	60.668972	2	59.401604	1.7083334	1158	10	0.10323352	0.25	0.49132025	0.40000001	7.8487277	0.81818181	14.29272	1.2090708	2622	24	70194	18
637	12377211.74	2887673.671	12377212.53	2887685.974	47877	8	268567	92	0.078129902	0.27218935	0.071592204	0.22222222	2	0.83333331	0.40000001	6.6864061	1.5142466	4.7001343	3.6923077	0.12547179	1	0.12547179	1	0.56997067	0.57812965	0.11045132	1.5142466	12.328682	61.590321	2.2222223	60.317696	2.0384614	1158	10	0.10482755	0.30555555	0.48736382	0.26666668	7.9699197	1	14.268481	1.4379251	2622	26	71260	20
638	12377212.53	2887685.974	12377222.46	2887695.499	45752	8	258987	92	0.075342946	0.27218935	0.068414614	0.22222222	2	0.83333331	0.40000001	6.6931257	1.5142466	4.6666889	3.6923077	0.12359936	1	0.12359936	1	0.56920367	0.57812965	0.10891237	1.5142466	13.753899	62.508209	2.2222223	61.23074	2.0384614	1158	10	0.10641559	0.30555555	0.48349193	0.26666668	8.0906572	1	14.265142	1.4379251	2622	26	72322	20
639	12377222.46	2887695.499	12377222.52	2887695.485	43678	12	247344	103	0.07195583	0.3576389	0.065313287	0.33333334	3	1.1666666	0.5	6.7013769	1.563269	4.6624718	4	0.12178874	1.2222222	0.12178874	1.2222222	0.56845284	0.63092977	0.10744917	1.9540863	0.064939514	63.422646	2	62.14035	1.7083334	1158	10	0.10799766	0.25	0.47970262	0.40000001	8.2109394	0.81818181	14.279404	1.2090708	2622	24	73380	18
640	12377222.52	2887695.485	12377236.35	2887692.324	6924	12	33973	97	0.009883221	0.40082645	0.010353707	0.33333334	3	1.1666666	0.5	6.7069502	1.563269	4.6067581	4	0.11999766	1.2222222	0.11999766	1.2222222	0.56770104	0.63092977	0.105957	1.9540863	14.183899	64.354362	2	63.069031	1.5909091	1158	10	0.10960963	0.25	0.47582236	0.40000001	8.3334961	0.81818181	14.226212	1.2090708	2622	22	74458	18
641	12377236.35	2887692.324	12377251.43	2887689.546	4620	8	20932	64	0.006089412	0.39506173	0.006908453	0.38095239	2	0.83333331	0.40000001	6.709981	1.5306391	4.5090404	3	0.11814095	0.98510355	0.11814095	0.98510355	0.56691188	0.56457502	0.10436466	2.0408521	15.33504	65.350044	2	64.065216	1.7222222	1158	8	0.11133225	0.33333334	0.47146973	0.36363637	8.4644651	1.0151217	14.049488	1.1403179	2622	18	75610	14
642	12377251.43	2887689.546	12377266.51	2887685.974	2312	4	10472	28	0.003046451	0.2857143	0.003457217	0.40000001	2	1.5	0.66666669	6.7123604	1.4874687	4.3680534	2	0.11633775	0.69804502	0.11633775	0.69804502	0.56613564	0.43067655	0.10280815	2.2312031	15.498519	66.34745	2	65.062927	1.9285715	1158	6	0.11305787	0.5	0.46716234	0.2857143	8.5956621	1.4325724	13.87682	1.1120105	2622	14	76764	10
643	12377266.51	2887685.974	12377277.22	2887685.577	0	0	2619	5	0.000761904	0.15625	0	0	1	0.5	0.5	6.7140875	1.5	4.1930161	1.3333334	0.11458578	0.33333334	0.11458578	0.33333334	0.56537193	0	0.10128596	3	10.722948	67.346588	2	66.062164	1.875	1158	4	0.11478648	1	0.46289909	0	8.7270861	3	13.706614	0.81028318	2622	8	77920	6
644	12377169.75	2887791.551	12377170.07	2887791.146	19290	12	115876	114	0.033709951	0.36480001	0.028845033	0.33333334	3	1.1666666	0.5	6.8292885	1.563269	4.6933122	4	0.11226911	1.2222222	0.11226911	1.2222222	0.56434721	0.63092977	0.10094091	1.9540863	0.51266718	68.715645	2	67.388634	1.76	1158	10	0.11715509	0.25	0.47075713	0.40000001	8.9071693	0.81818181	15.673139	1.2090708	2622	25	79504	18
645	12377170.07	2887791.146	12377185.15	2887771.699	17266	10	104493	128	0.030398477	0.35116598	0.025818473	0.22222222	2	0.66666669	0.33333334	6.8385983	1.5085742	4.6717129	4	0.11082906	1.1058542	0.11082906	1.1058542	0.56370139	0.60528529	0.099781975	1.5085742	24.609501	69.595505	2.2	68.262016	1.8888888	1158	11	0.11867735	0.26666668	0.46754912	0.29411766	9.0229044	0.9042784	15.754785	1.4395257	2622	27	80522	22
646	12377183.97	2887761.514	12377185.15	2887771.699	15321	12	93653	127	0.027244968	0.32397959	0.022910044	0.26666668	3	1.1666666	0.5	6.8504615	1.5531402	4.6948085	4.3636365	0.10952631	1.2063863	0.10952631	1.2063863	0.56311125	0.627249	0.098780125	1.7084541	10.253383	70.411407	2.0999999	69.068268	1.8571428	1158	11	0.12008894	0.24444444	0.46487424	0.35294119	9.1302271	0.82892185	15.917997	1.3434201	2622	28	81466	21
647	12377183.96	2887761.381	12377183.97	2887761.514	8089	12	53919	103	0.015685791	0.3576389	0.012095774	0.33333334	3	1.1666666	0.5	6.8499227	1.563269	4.70575	4	0.10917693	1.2222222	0.10917693	1.2222222	0.56295198	0.63092977	0.098457277	1.9540863	0.13387714	70.633537	2	69.292145	1.7083334	1158	10	0.12047324	0.25	0.46316177	0.40000001	9.1594448	0.81818181	15.838359	1.2090708	2622	24	81723	18
648	12377183.96	2887761.381	12377193.88	2887757.015	8995	8	58847	76	0.017119417	0.34467119	0.013450548	0.2857143	2	0.83333331	0.40000001	6.8338442	1.5388472	4.6780796	3.4285715	0.10979564	0.98558021	0.10979564	0.98558021	0.56323373	0.57015699	0.09878283	1.7312031	10.83986	70.241142	2.125	68.912659	1.8571428	1158	9	0.11979436	0.32142857	0.46253756	0.30769232	9.10783	1.0146308	15.54372	1.293768	2622	21	81269	17
649	12377193.88	2887757.015	12377200.23	2887752.649	10000	6	63309	58	0.018417474	0.26303855	0.014953361	0.2857143	2	1	0.5	6.8176451	1.5306391	4.6592574	3	0.11048798	0.8619656	0.11048798	0.8619656	0.56354743	0.52832085	0.099170111	1.7493018	7.7059612	69.807259	2.1428571	68.486649	2.0952382	1158	8	0.1190437	0.38095239	0.46222541	0.27272728	9.0507584	1.1601391	15.302064	1.2942394	2622	21	80767	15
650	12377200.23	2887752.649	12377211.34	2887746.299	11157	6	68491	74	0.019924991	0.20301783	0.016683465	0.21428572	2	1	0.5	6.802897	1.4843777	4.656579	3.2	0.11129322	0.8870222	0.11129322	0.8870222	0.56391031	0.54406804	0.09967678	1.4843777	12.798834	69.309418	2.25	67.993896	2.2592592	1158	9	0.11818239	0.35714287	0.4624086	0.23076923	8.9852734	1.1273675	15.113576	1.47219	2622	27	80191	18
651	12377211.34	2887746.299	12377217.69	2887744.315	12493	10	74511	124	0.021676293	0.27555555	0.018681234	0.22222222	2	0.75	0.33333334	6.7860518	1.5085742	4.659306	4	0.11224905	1.1058542	0.11224905	1.1058542	0.56433827	0.60528529	0.10028392	1.5085742	6.6528449	68.727745	2.2	67.414948	1.9333333	1158	11	0.11717603	0.26666668	0.46325508	0.29411766	8.908761	0.9042784	15.014912	1.4395257	2622	30	79518	22
652	12377217.69	2887744.315	12377220.43	2887743.054	13928	18	84255	184	0.024510959	0.31833911	0.02082704	0.27272728	4	1.25	0.5	6.7696509	1.5696367	4.6590757	5.3333335	0.11328562	1.5154221	0.11328562	1.5154221	0.56479895	0.68604112	0.10096539	1.8550252	3.0099204	68.10804	2	66.795197	1.5882353	1158	13	0.11610387	0.18181819	0.46441332	0.42857143	8.8272467	0.65988213	14.965478	1.2737888	2622	34	78801	24
653	12377220.43	2887743.054	12377228.01	2887739.552	26106	18	158353	184	0.046067104	0.31833911	0.039037243	0.27272728	4	1.25	0.5	6.7559776	1.5696367	4.6476045	5.3333335	0.11432812	1.5154221	0.11432812	1.5154221	0.5652588	0.68604112	0.10168873	1.8550252	8.3548956	67.496109	2	66.185356	1.5882353	1158	13	0.11504517	0.18181819	0.46552178	0.42857143	8.7467546	0.65988213	14.842597	1.2737888	2622	34	78093	24
654	12377228.01	2887739.552	12377235.16	2887730.424	27713	10	168699	126	0.0490769	0.26222685	0.041440248	0.22222222	2	0.75	0.33333334	6.73873	1.5085742	4.6056018	4	0.11543542	1.1058542	0.11543542	1.1058542	0.56574351	0.60528529	0.1024115	1.5085742	11.591208	66.858253	2.2	65.553772	1.967742	1158	11	0.11394162	0.26666668	0.46685231	0.29411766	8.6628523	0.9042784	14.64569	1.4395257	2622	31	77355	22
655	12377235.16	2887730.424	12377235.55	2887712.962	29621	6	177291	86	0.051576436	0.17898023	0.044293348	0.16666667	2	1	0.5	6.7284083	1.4287713	4.5943956	3.3333333	0.11693319	0.91666669	0.11693319	0.91666669	0.56639308	0.55788589	0.1035814	1.298883	17.46701	66.014694	2.3333333	64.715866	2.3225806	1158	10	0.11248217	0.33333334	0.4698756	0.2	8.5518923	1.0909091	14.513097	1.6264987	2622	31	76379	21
656	12377230.39	2887702.643	12377235.55	2887712.962	31603	8	186223	80	0.054174878	0.30245748	0.047257107	0.2857143	2	0.83333331	0.40000001	6.7195797	1.5388472	4.6198425	3.4285715	0.11849427	0.98558021	0.11849427	0.98558021	0.5670628	0.57015699	0.10482653	1.7312031	11.536769	65.158165	2.125	63.863846	1.9565217	1158	9	0.11100029	0.32142857	0.47304568	0.30769232	8.4392271	1.0146308	14.414608	1.293768	2622	23	75388	17
657	12377222.52	2887695.485	12377230.39	2887702.643	33605	12	197484	100	0.057450861	0.37807184	0.050250769	0.33333334	3	1.1666666	0.5	6.7098384	1.563269	4.6409931	4	0.120114	1.2222222	0.120114	1.2222222	0.56775016	0.63092977	0.10610541	1.9540863	10.64163	64.292999	2	63.004196	1.6521739	1158	10	0.10950346	0.25	0.4763301	0.40000001	8.3254242	0.81818181	14.342946	1.2090708	2622	23	74387	18
658	12376307.37	2887617.037	12376319.3	2887626.778	133450	6	691010	42	0.20102449	0.37333333	0.1995526	0.40000001	2	1	0.5	6.1056886	1.5491613	7.5490866	2.6666667	0.17198734	0.84912294	0.17198734	0.84912294	0.58654773	0.51139158	0.13825011	2.1688259	15.405265	45.20311	2	44.971397	1.8	1158	7	0.07647597	0.40000001	0.43423381	0.33333334	5.8143816	1.1776857	9.0114136	1.0911623	2622	15	52300	12
659	12376296.25	2887604.337	12376307.37	2887617.037	132189	6	685160	54	0.19932264	0.29916897	0.19766697	0.2857143	2	1	0.5	6.1299219	1.5306391	7.6890087	3	0.1698945	0.8619656	0.1698945	0.8619656	0.58588612	0.52832085	0.13710982	1.7493018	16.875357	45.747623	2.1428571	45.528603	2	1158	8	0.077418037	0.38095239	0.43399549	0.27272728	5.8860054	1.1601391	9.1714334	1.2942394	2622	19	52930	15
660	12376285.14	2887597.59	12376296.25	2887604.337	130962	8	679464	76	0.19766559	0.34467119	0.19583219	0.2857143	2	0.83333331	0.40000001	6.1552682	1.5388472	7.8131776	3.4285715	0.16790326	0.98558021	0.16790326	0.98558021	0.5852505	0.57015699	0.13606308	1.7312031	13.000319	46.278305	2.125	46.072464	1.8571428	1158	9	0.078336172	0.32142857	0.43392944	0.30769232	5.9558105	1.0146308	9.3605623	1.293768	2622	21	53544	17
661	12376284.02	2887595.657	12376285.14	2887597.59	129876	12	673221	100	0.19584942	0.37807184	0.19420826	0.33333334	3	1.1666666	0.5	6.1802793	1.563269	7.9527335	4	0.16618077	1.2222222	0.16618077	1.2222222	0.58469564	0.63092977	0.1352144	1.9540863	2.235817	46.747623	2	46.558353	1.6521739	1158	10	0.079148136	0.25	0.43461728	0.40000001	6.0175433	0.81818181	9.562335	1.2090708	2622	23	54087	18
662	12376278	2887585.287	12376284.02	2887595.657	97039	12	506078	100	0.14722517	0.37807184	0.14510591	0.33333334	3	1.1666666	0.5	6.2003751	1.563269	7.9237761	4	0.1645425	1.2222222	0.1645425	1.2222222	0.58416355	0.63092977	0.13431671	1.9540863	11.99101	47.20311	2	47.032417	1.6521739	1158	10	0.079936177	0.25	0.43545252	0.40000001	6.0774574	0.81818181	9.7038879	1.2090708	2622	23	54614	18
663	12376266.89	2887582.509	12376278	2887585.287	95900	8	499404	76	0.14528361	0.34467119	0.14340273	0.2857143	2	0.83333331	0.40000001	6.2173338	1.5388472	7.7864056	3.4285715	0.16280954	0.98558021	0.16280954	0.98558021	0.58359593	0.57015699	0.13326557	1.7312031	11.454496	47.694901	2.125	47.541573	1.8571428	1158	9	0.080787025	0.32142857	0.4358246	0.30769232	6.1421461	1.0146308	9.7991362	1.293768	2622	21	55183	17
664	12376255.38	2887580.127	12376266.89	2887582.509	94775	6	494122	54	0.143747	0.29916897	0.14172047	0.2857143	2	1	0.5	6.2349997	1.5306391	7.6948247	3	0.16113041	0.8619656	0.16113041	0.8619656	0.58304125	0.52832085	0.13226587	1.7493018	11.753164	48.181503	2.1428571	48.045765	2	1158	8	0.081628896	0.38095239	0.43624458	0.27272728	6.2061529	1.1601391	9.9241848	1.2942394	2622	19	55746	15
665	12376254.98	2887572.587	12376255.38	2887580.127	93662	6	488886	42	0.14222378	0.37333333	0.14005616	0.40000001	2	1	0.5	6.2528486	1.5491613	7.5859427	2.6666667	0.15950292	0.84912294	0.15950292	0.84912294	0.58249915	0.51139158	0.13130473	2.1688259	7.5510383	48.662922	2	48.545383	1.8	1158	7	0.082461804	0.40000001	0.43671092	0.33333334	6.2694778	1.1776857	10.079196	1.0911623	2622	15	56303	12
666	12376246.64	2887563.062	12376254.98	2887572.587	92560	6	483694	40	0.14071335	0.40816328	0.1384083	0.40000001	2	1	0.5	6.2731719	1.5491613	7.509913	2.6666667	0.15792499	0.84912294	0.15792499	0.84912294	0.5819692	0.51139158	0.13042827	2.1688259	12.656534	49.139153	2	49.040428	1.7142857	1158	7	0.083285734	0.40000001	0.43722212	0.33333334	6.3321199	1.1776857	10.261736	1.0911623	2622	14	56854	12
667	12376240.29	2887557.506	12376246.64	2887563.062	91470	6	478550	40	0.1392169	0.40816328	0.13677838	0.40000001	2	1	0.5	6.2954774	1.5491613	7.5402317	2.6666667	0.15639466	0.84912294	0.15639466	0.84912294	0.58145106	0.51139158	0.12962364	2.1688259	8.4377108	49.610199	2	49.530891	1.7142857	1158	7	0.084100693	0.40000001	0.43777677	0.33333334	6.3940806	1.1776857	10.472312	1.0911623	2622	14	57399	12
668	12376230.77	2887550.759	12376240.29	2887557.506	90392	6	473454	42	0.1377344	0.37333333	0.13516642	0.40000001	2	1	0.5	6.3196387	1.5491613	7.6393661	2.6666667	0.15491006	0.84912294	0.15491006	0.84912294	0.58094442	0.51139158	0.12888591	2.1688259	11.672459	50.076057	2	50.016781	1.8	1158	7	0.084906675	0.40000001	0.43837351	0.33333334	6.4553585	1.1776857	10.711199	1.0911623	2622	15	57938	12
669	12376229.18	2887545.202	12376230.77	2887550.759	89374	6	468620	54	0.13632812	0.29916897	0.13364416	0.2857143	2	1	0.5	6.3456478	1.5306391	7.6553364	3	0.15353374	0.8619656	0.15353374	0.8619656	0.58047122	0.52832085	0.12826651	1.7493018	5.7785392	50.515991	2.1428571	50.477497	2	1158	8	0.085667804	0.38095239	0.43924594	0.27272728	6.513226	1.1601391	10.993107	1.2942394	2622	19	58447	15
670	12376229.18	2887545.202	12376230.37	2887540.043	88419	8	464060	76	0.13500156	0.34467119	0.13221611	0.2857143	2	0.83333331	0.40000001	6.3755198	1.5388472	7.8163714	3.4285715	0.15227124	0.98558021	0.15227124	0.98558021	0.58003408	0.57015699	0.12781061	1.7312031	5.2949915	50.926533	2.125	50.909992	1.8571428	1158	9	0.08637809	0.32142857	0.44042429	0.30769232	6.5672283	1.0146308	11.318733	1.293768	2622	21	58922	17
671	12376230.37	2887540.043	12376234.9	2887527.769	87496	12	458561	97	0.13340181	0.40082645	0.13083592	0.33333334	3	1.1666666	0.5	6.4048929	1.563269	8.0151777	4	0.15106565	1.2222222	0.15106565	1.2222222	0.57961386	0.63092977	0.12738284	1.9540863	13.083241	51.324978	2	51.329903	1.5909091	1158	10	0.08706744	0.25	0.44170749	0.40000001	6.6196389	0.81818181	11.679982	1.2090708	2622	22	59383	18
672	12376132.06	2887496.298	12376133.38	2887496.36	76823	12	371673	100	0.10812488	0.37807184	0.1148762	0.33333334	3	1.1666666	0.5	6.6535749	1.563269	7.8574986	4	0.13354307	1.2222222	0.13354307	1.2222222	0.57317328	0.63092977	0.11697927	1.9540863	1.3129884	57.928265	2	58.21701	1.6521739	1158	10	0.098491803	0.25	0.45639417	0.40000001	7.4882207	0.81818181	16.205341	1.2090708	2622	23	67023	18
673	12376133.38	2887496.36	12376150.05	2887497.155	77175	8	373864	78	0.10876227	0.32231405	0.11540256	0.2857143	2	0.83333331	0.40000001	6.642848	1.5388472	7.9005022	3.4285715	0.13393553	0.98558021	0.13393553	0.98558021	0.57332492	0.57015699	0.11713391	1.7312031	16.688736	57.761452	2.125	58.032417	1.9090909	1158	9	0.098203205	0.32142857	0.45326263	0.30769232	7.4662786	1.0146308	15.912889	1.293768	2622	22	66830	17
674	12376150.05	2887497.155	12376160.31	2887498.323	77641	6	376172	68	0.1094337	0.2361111	0.11609939	0.21428572	2	1	0.5	6.6315198	1.4843777	7.9316387	3.2	0.13438776	0.8870222	0.13438776	0.8870222	0.5734992	0.54406804	0.11732899	1.4843777	10.335265	57.570442	2.25	57.822273	2.1666667	1158	9	0.097872734	0.35714287	0.45030653	0.23076923	7.4411535	1.1273675	15.65044	1.47219	2622	24	66609	18
675	12376160.31	2887498.323	12376167.51	2887499.141	78258	8	379142	78	0.11029772	0.32231405	0.11702201	0.2857143	2	0.83333331	0.40000001	6.6219826	1.5388472	8.0614557	3.4285715	0.13509989	0.98558021	0.13509989	0.98558021	0.57377261	0.57015699	0.1177811	1.7312031	7.2409525	57.272255	2.125	57.508392	1.9090909	1158	9	0.097356841	0.32142857	0.44834393	0.30769232	7.4019308	1.0146308	15.498937	1.293768	2622	22	66264	17
676	12376167.51	2887499.141	12376174.32	2887497.308	78972	12	383375	100	0.11152916	0.37807184	0.11808968	0.33333334	3	1.1666666	0.5	6.6126981	1.563269	8.2089319	4	0.13584475	1.2222222	0.13584475	1.2222222	0.5740574	0.63092977	0.11826444	1.9540863	7.0517693	56.963699	2	57.184975	1.6521739	1158	10	0.096823007	0.25	0.446444	0.40000001	7.3613439	0.81818181	15.379369	1.2090708	2622	23	65907	18
677	12376174.32	2887497.308	12376177.83	2887496.363	55488	12	273982	103	0.079705201	0.3576389	0.082973205	0.33333334	3	1.1666666	0.5	6.6135869	1.563269	8.2329025	4	0.1351954	1.2222222	0.1351954	1.2222222	0.57380921	0.63092977	0.11771493	1.9540863	3.6350307	57.232498	2	57.45042	1.7083334	1158	10	0.097288057	0.25	0.44378522	0.40000001	7.3967013	0.81818181	15.326564	1.2090708	2622	24	66218	18
678	12376177.83	2887496.363	12376186.56	2887485.25	53720	8	263695	92	0.076712564	0.27218935	0.080329455	0.22222222	2	0.83333331	0.40000001	6.6231999	1.5142466	8.0810623	3.6923077	0.13317509	1	0.13317509	1	0.57303077	0.57812965	0.11612435	1.5142466	14.133308	58.085567	2.2222223	58.310452	2.0384614	1158	10	0.098763958	0.30555555	0.44037077	0.26666668	7.5089121	1	15.330718	1.4379251	2622	26	67205	20
679	12376186.56	2887485.25	12376189.34	2887477.312	52730	8	259297	92	0.075433128	0.27218935	0.07884907	0.22222222	2	0.83333331	0.40000001	6.6072001	1.5142466	8.080307	3.6923077	0.13271895	1	0.13271895	1	0.57285368	0.57812965	0.11544705	1.5142466	8.4103251	58.281765	2.2222223	58.490849	2.0384614	1158	10	0.099103399	0.30555555	0.43340656	0.26666668	7.5347195	1	15.019597	1.4379251	2622	26	67432	20
680	12376188.94	2887471.358	12376189.34	2887477.312	52320	12	257188	103	0.074819587	0.3576389	0.078235984	0.33333334	3	1.1666666	0.5	6.5923991	1.563269	8.1253757	4	0.13231367	1.2222222	0.13231367	1.2222222	0.57269591	0.63092977	0.11483669	1.9540863	5.9675136	58.457218	2	58.649506	1.7083334	1158	10	0.09940695	0.25	0.42651829	0.40000001	7.5577979	0.81818181	14.722589	1.2090708	2622	24	67635	18
681	12376181.01	2887468.977	12376188.94	2887471.358	24213	12	120326	100	0.035004519	0.37807184	0.036206573	0.33333334	3	1.1666666	0.5	6.5895805	1.563269	8.049181	4	0.13103443	1.2222222	0.13103443	1.2222222	0.57219529	0.63092977	0.11367777	1.9540863	8.2869215	59.01815	2	59.2029	1.6521739	1158	10	0.10037743	0.25	0.4209196	0.40000001	7.6315823	0.81818181	14.531409	1.2090708	2622	23	68284	18
682	12376173.07	2887465.404	12376181.01	2887468.977	22019	8	107871	76	0.031381182	0.34467119	0.032925803	0.2857143	2	0.83333331	0.40000001	6.5981688	1.5388472	7.8531227	3.4285715	0.12892747	0.98558021	0.12892747	0.98558021	0.57136196	0.57015699	0.11199565	1.7312031	8.7048512	59.966293	2.125	60.154079	1.8571428	1158	9	0.1020178	0.32142857	0.41674432	0.30769232	7.7562985	1.0146308	14.435723	1.293768	2622	21	69381	17
683	12376167.92	2887457.484	12376173.07	2887465.404	19829	6	97915	54	0.028484844	0.29916897	0.029651018	0.2857143	2	1	0.5	6.6071129	1.5306391	7.6832643	3	0.12689087	0.8619656	0.12689087	0.8619656	0.57054579	0.52832085	0.1103759	1.7493018	9.4458599	60.912704	2.1428571	61.103737	2	1158	8	0.1036552	0.38095239	0.41265538	0.27272728	7.8807878	1.1601391	14.352505	1.2942394	2622	19	70476	15
684	12376163.77	2887449.911	12376167.92	2887457.484	18728	6	92999	42	0.02705471	0.37333333	0.028004654	0.40000001	2	1	0.5	6.6010504	1.5491613	7.5552945	2.6666667	0.12567616	0.84912294	0.12567616	0.84912294	0.57005382	0.51139158	0.10921896	2.1688259	8.6373749	61.491791	2	61.674675	1.8	1158	7	0.10465708	0.40000001	0.40697843	0.33333334	7.9569592	1.1776857	14.143902	1.0911623	2622	15	71146	12
685	12376160.33	2887439.592	12376163.77	2887449.911	18818	6	93589	40	0.027226351	0.40816328	0.028139234	0.40000001	2	1	0.5	6.5857329	1.5491613	7.5470362	2.6666667	0.12583436	0.84912294	0.12583436	0.84912294	0.57011813	0.51139158	0.1091027	2.1688259	10.877223	61.41573	2	61.581997	1.7142857	1158	7	0.10452548	0.40000001	0.40240744	0.33333334	7.9469547	1.1776857	13.727785	1.0911623	2622	14	71058	12
686	12376160.33	2887439.592	12376161.38	2887430.067	19023	6	94701	40	0.027549846	0.40816328	0.028445778	0.40000001	2	1	0.5	6.5728002	1.5491613	7.7891951	2.6666667	0.12601826	0.84912294	0.12601826	0.84912294	0.57019275	0.51139158	0.10904757	2.1688259	9.5838442	61.327572	2	61.476353	1.7142857	1158	7	0.10437296	0.40000001	0.39786923	0.33333334	7.935358	1.1776857	13.336308	1.0911623	2622	14	70956	12
687	12376161.38	2887430.067	12376162.18	2887423.187	19274	6	96019	40	0.027933272	0.40816328	0.028821107	0.40000001	2	1	0.5	6.566113	1.5491613	7.7202415	2.6666667	0.12622441	0.84912294	0.12622441	0.84912294	0.57027638	0.51139158	0.10911485	2.1688259	6.9249887	61.229042	2	61.360031	1.7142857	1158	7	0.10420249	0.40000001	0.39885265	0.33333334	7.9223976	1.1776857	12.966471	1.0911623	2622	14	70842	12
688	12376157.94	2887413.662	12376162.18	2887423.187	19590	6	97637	42	0.028403969	0.37333333	0.029293634	0.40000001	2	1	0.5	6.5496392	1.5491613	7.7527289	2.6666667	0.12653127	0.84912294	0.12653127	0.84912294	0.57040054	0.51139158	0.10910569	2.1688259	10.423686	61.082973	2	61.196415	1.8	1158	7	0.10394978	0.40000001	0.3948184	0.33333334	7.9031844	1.1776857	12.643547	1.0911623	2622	15	70673	12
689	12376153.44	2887398.846	12376157.94	2887413.662	19943	6	99425	54	0.028924124	0.29916897	0.029821487	0.2857143	2	1	0.5	6.5316381	1.5306391	7.8537369	3	0.12685427	0.8619656	0.12685427	0.8619656	0.57053101	0.52832085	0.10908358	1.7493018	15.484785	60.929993	2.1428571	61.025555	2	1158	8	0.1036851	0.38095239	0.39077449	0.27272728	7.8830614	1.1601391	12.348436	1.2942394	2622	19	70496	15
690	12376147.09	2887396.729	12376153.44	2887398.846	20432	8	101807	76	0.029617082	0.34467119	0.030552706	0.2857143	2	0.83333331	0.40000001	6.5106301	1.5388472	7.8991399	3.4285715	0.12730408	0.98558021	0.12730408	0.98558021	0.57071227	0.57015699	0.10911828	1.7312031	6.6936564	60.718235	2.125	60.797482	1.8571428	1158	9	0.10331875	0.32142857	0.38725269	0.30769232	7.8552079	1.0146308	12.056574	1.293768	2622	21	70251	17
691	12376136.52	2887397.787	12376147.09	2887396.729	21079	12	105699	100	0.030749319	0.37807184	0.031520188	0.33333334	3	1.1666666	0.5	6.4854026	1.563269	7.9035625	4	0.12791501	1.2222222	0.12791501	1.2222222	0.57095754	0.63092977	0.10921711	1.9540863	10.6244	60.433018	2	60.495422	1.6521739	1158	10	0.10282529	0.25	0.38441983	0.40000001	7.8176904	0.81818181	11.772575	1.2090708	2622	23	69921	18
692	12376316.34	2887293.06	12376316.34	2887293.557	53612	12	272518	100	0.079279304	0.37807184	0.080167957	0.33333334	3	1.1666666	0.5	6.0450625	1.563269	7.3287573	4	0.14915718	1.2222222	0.14915718	1.2222222	0.57894301	0.63092977	0.11870752	1.9540863	0.49700001	51.968884	2	51.767353	1.6521739	1158	10	0.088181458	0.25	0.37008908	0.40000001	6.7043371	0.81818181	8.7427502	1.2090708	2622	23	60128	18
693	12376316.34	2887293.557	12376316.34	2887295.541	52515	8	266082	76	0.07740698	0.34467119	0.07852757	0.2857143	2	0.83333331	0.40000001	6.0651135	1.5388472	6.9866166	3.4285715	0.14778635	0.98558021	0.14778635	0.98558021	0.57845682	0.57015699	0.11800665	1.7312031	1.9844	52.441658	2.125	52.257439	1.8571428	1158	9	0.088999413	0.32142857	0.37144366	0.30769232	6.7665248	1.0146308	8.8101959	1.293768	2622	21	60675	17
694	12376311.97	2887303.479	12376316.34	2887295.541	51436	6	261008	54	0.075930879	0.29916897	0.076914102	0.2857143	2	1	0.5	6.0912118	1.5306391	6.9449744	3	0.14646	0.8619656	0.14646	0.8619656	0.57798284	0.52832085	0.11745077	1.7493018	9.0588284	52.90752	2.1428571	52.741039	2	1158	8	0.089805394	0.38095239	0.3728449	0.27272728	6.8278027	1.1601391	8.8975449	1.2942394	2622	19	61214	15
695	12376303.24	2887316.575	12376311.97	2887303.479	50382	6	256040	42	0.074485622	0.37333333	0.075338021	0.40000001	2	1	0.5	6.1201744	1.5491613	6.9525928	2.6666667	0.14517641	0.84912294	0.14517641	0.84912294	0.57752085	0.51139158	0.11697496	2.1688259	15.740533	53.366467	2	53.218155	1.8	1158	7	0.090599418	0.40000001	0.3742913	0.33333334	6.8881717	1.1776857	9.0077314	1.0911623	2622	15	61745	12
696	12376291.73	2887327.688	12376303.24	2887316.575	49362	6	251226	40	0.073085159	0.40816328	0.073812775	0.40000001	2	1	0.5	6.1519809	1.5491613	6.9399385	2.6666667	0.1439528	0.84912294	0.1439528	0.84912294	0.57707727	0.51139158	0.11659183	2.1688259	15.998631	53.811581	2	53.68116	1.7142857	1158	7	0.091369517	0.40000001	0.37586313	0.33333334	6.9467211	1.1776857	9.149004	1.0911623	2622	14	62260	12
697	12376282.2	2887335.626	12376291.73	2887327.688	48374	6	246556	40	0.07172659	0.40816328	0.072335385	0.40000001	2	1	0.5	6.183876	1.5491613	6.977942	2.6666667	0.14280295	0.84912294	0.14280295	0.84912294	0.57665759	0.51139158	0.11626016	2.1688259	12.398771	54.23682	2	54.124714	1.7142857	1158	7	0.092105225	0.40000001	0.3776271	0.33333334	7.002656	1.1776857	9.313839	1.0911623	2622	14	62752	12
698	12376270.3	2887344.754	12376282.2	2887335.626	47407	6	241978	40	0.070394784	0.40816328	0.070889398	0.40000001	2	1	0.5	6.2150502	1.5491613	7.0251942	2.6666667	0.1416896	0.84912294	0.1416896	0.84912294	0.57624865	0.51139158	0.11593524	2.1688259	15.002739	54.655144	2	54.561787	1.7142857	1158	7	0.092828967	0.40000001	0.37942719	0.33333334	7.0576816	1.1776857	9.5036392	1.0911623	2622	14	63236	12
699	12376258	2887350.707	12376270.3	2887344.754	46462	6	237504	40	0.069093235	0.40816328	0.069476306	0.40000001	2	1	0.5	6.2480397	1.5491613	7.1765351	2.6666667	0.14062043	0.84912294	0.14062043	0.84912294	0.57585341	0.51139158	0.11567114	2.1688259	13.66773	55.063095	2	54.987797	1.7142857	1158	7	0.093534768	0.40000001	0.38130188	0.33333334	7.1113424	1.1776857	9.7158747	1.0911623	2622	14	63708	12
700	12376249.66	2887357.851	12376258	2887350.707	45544	6	233156	40	0.067828342	0.40816328	0.068103582	0.40000001	2	1	0.5	6.2803102	1.5491613	7.3435354	2.6666667	0.13959606	0.84912294	0.13959606	0.84912294	0.57547241	0.51139158	0.11542159	2.1688259	10.977007	55.459808	2	55.401981	1.7142857	1158	7	0.094221123	0.40000001	0.38325861	0.33333334	7.1635256	1.1776857	9.9534101	1.0911623	2622	14	64167	12
701	12376244.5	2887363.407	12376249.66	2887357.851	44647	6	228902	42	0.066590793	0.37333333	0.066762269	0.40000001	2	1	0.5	6.31283	1.5491613	7.5451345	2.6666667	0.13860837	0.84912294	0.13860837	0.84912294	0.57510293	0.51139158	0.11519835	2.1688259	7.5823398	55.847881	2	55.808163	1.8	1158	7	0.094892532	0.40000001	0.38526592	0.33333334	7.214572	1.1776857	10.215837	1.0911623	2622	15	64616	12
702	12376242.91	2887374.122	12376244.5	2887363.407	43782	6	224796	54	0.065396301	0.29916897	0.065468803	0.2857143	2	1	0.5	6.3451052	1.5306391	7.7557611	3	0.13767546	0.8619656	0.13767546	0.8619656	0.57475191	0.52832085	0.11500801	1.7493018	10.832555	56.219532	2.1428571	56.197941	2	1158	8	0.095535524	0.38095239	0.38740855	0.27272728	7.2634578	1.1601391	10.505063	1.2942394	2622	19	65046	15
703	12376236.17	2887386.029	12376242.91	2887374.122	42948	8	220826	76	0.064241372	0.34467119	0.064221695	0.2857143	2	0.83333331	0.40000001	6.3776436	1.5388472	7.9696198	3.4285715	0.13678057	0.98558021	0.13678057	0.98558021	0.57441336	0.57015699	0.11484638	1.7312031	13.685052	56.580811	2.125	56.577042	1.8571428	1158	9	0.096160576	0.32142857	0.38961607	0.30769232	7.3109798	1.0146308	10.82044	1.293768	2622	21	65464	17
704	12376229.47	2887397.75	12376236.17	2887386.029	42133	12	215961	100	0.062826075	0.37807184	0.063002996	0.33333334	3	1.1666666	0.5	6.4091606	1.563269	8.2028046	4	0.13591403	1.2222222	0.13591403	1.2222222	0.57408381	0.63092977	0.11468274	1.9540863	13.499978	56.935177	2	56.949657	1.6521739	1158	10	0.096773662	0.25	0.39184898	0.40000001	7.3575921	0.81818181	11.164134	1.2090708	2622	23	65874	18
705	12376228.23	2887399.919	12376229.47	2887397.75	34829	12	177280	100	0.051573236	0.37807184	0.05208106	0.33333334	3	1.1666666	0.5	6.437696	1.563269	8.3266697	4	0.13504803	1.2222222	0.13504803	1.2222222	0.57375276	0.63092977	0.11445935	1.9540863	2.49863	57.293865	2	57.327232	1.6521739	1158	10	0.097394228	0.25	0.39398563	0.40000001	7.4047732	0.81818181	11.484102	1.2090708	2622	23	66289	18
706	12376219.5	2887412.619	12376228.23	2887399.919	34065	8	172618	76	0.050216991	0.34467119	0.050938621	0.2857143	2	0.83333331	0.40000001	6.4627914	1.5388472	8.324831	3.4285715	0.13428314	0.98558021	0.13428314	0.98558021	0.57345891	0.57015699	0.11425472	1.7312031	15.411865	57.614521	2.125	57.667049	1.8571428	1158	9	0.097948998	0.32142857	0.39648041	0.30769232	7.4469514	1.0146308	11.770728	1.293768	2622	21	66660	17
707	12376216.72	2887421.351	12376219.5	2887412.619	33416	6	169506	54	0.049311668	0.29916897	0.04996815	0.2857143	2	1	0.5	6.4875426	1.5306391	8.3292713	3	0.13361001	0.8619656	0.13361001	0.8619656	0.57319915	0.52832085	0.11411736	1.7493018	9.162611	57.899742	2.1428571	57.969109	2	1158	8	0.098442458	0.38095239	0.39929557	0.27272728	7.4844689	1.1601391	12.082206	1.2942394	2622	19	66990	15
708	12376213.94	2887434.051	12376216.72	2887421.351	32923	6	167100	42	0.04861173	0.37333333	0.049230948	0.40000001	2	1	0.5	6.5077834	1.5491613	8.2588282	2.6666667	0.13311462	0.84912294	0.13311462	0.84912294	0.57300729	0.51139158	0.11404897	2.1688259	13.000323	58.111496	2	58.197178	1.8	1158	7	0.098808818	0.40000001	0.40281969	0.33333334	7.5123224	1.1776857	12.402678	1.0911623	2622	15	67235	12
709	12376207.99	2887444.766	12376213.94	2887434.051	32587	6	165386	40	0.048113104	0.40816328	0.048728514	0.40000001	2	1	0.5	6.5251317	1.5491613	8.1244154	2.6666667	0.132759	0.84912294	0.132759	0.84912294	0.57286924	0.51139158	0.11404749	2.1688259	12.258201	58.264477	2	58.367657	1.7142857	1158	7	0.099073492	0.40000001	0.40688056	0.33333334	7.5324454	1.1776857	12.727164	1.0911623	2622	14	67412	12
710	12376202.43	2887453.101	12376207.99	2887444.766	32295	6	163870	42	0.047672078	0.37333333	0.048291877	0.40000001	2	1	0.5	6.5423713	1.5491613	8.1824207	2.6666667	0.13246112	0.84912294	0.13246112	0.84912294	0.57275331	0.51139158	0.11409222	2.1688259	10.016721	58.393257	2	58.514492	1.8	1158	7	0.099296294	0.40000001	0.41110846	0.33333334	7.5493851	1.1776857	13.105364	1.0911623	2622	15	67561	12
711	12376199.65	2887461.832	12376202.43	2887453.101	32053	6	162588	54	0.047299124	0.29916897	0.047930006	0.2857143	2	1	0.5	6.5487065	1.5306391	8.3512106	3	0.13223808	0.8619656	0.13223808	0.8619656	0.57266641	0.52832085	0.11401041	1.7493018	9.162611	58.490059	2.1428571	58.62891	2	1158	8	0.099463776	0.38095239	0.41011521	0.27272728	7.5621181	1.1601391	13.508973	1.2942394	2622	19	67673	15
712	12376190.48	2887469.667	12376199.65	2887461.832	31853	8	161496	76	0.046981446	0.34467119	0.04763094	0.2857143	2	0.83333331	0.40000001	6.5609207	1.5388472	8.084651	3.4285715	0.13203958	0.98558021	0.13203958	0.98558021	0.57258898	0.57015699	0.11405158	1.7312031	12.067335	58.576492	2.125	58.733028	1.8571428	1158	9	0.099613309	0.32142857	0.41469929	0.30769232	7.5734873	1.0146308	13.937095	1.293768	2622	21	67773	17
713	12376188.94	2887471.358	12376190.48	2887469.667	31755	12	160805	100	0.046780426	0.37807184	0.047484398	0.33333334	3	1.1666666	0.5	6.5758743	1.563269	8.1197882	4	0.13186933	1.2222222	0.13186933	1.2222222	0.57252246	0.63092977	0.11416414	1.9540863	2.2823417	58.650822	2	58.824181	1.6521739	1158	10	0.099741906	0.25	0.41931608	0.40000001	7.5832644	0.81818181	14.392406	1.2090708	2622	23	67859	18
714	12376189.85	2887516.865	12376201.62	2887521.875	67549	14	338103	145	0.098358899	0.30176899	0.10100845	0.25454545	3	1.0833334	0.42857143	6.5450044	1.5566417	8.7759867	4.8000002	0.14423607	1.3057258	0.14423607	1.3057258	0.57718021	0.64768547	0.12428446	1.6981546	12.78358	53.707867	2.090909	53.836765	1.8064516	1158	12	0.091190077	0.21818182	0.4488658	0.36842105	6.9330788	0.76585758	14.272647	1.339381	2622	31	62140	23
715	12376187.39	2887515.815	12376189.85	2887516.865	65725	8	327641	90	0.095315352	0.26627219	0.098280959	0.22222222	2	0.83333331	0.40000001	6.5545397	1.5142466	8.5301371	3.6923077	0.14211081	1	0.14211081	1	0.57640368	0.57812965	0.12263155	1.5142466	2.6803911	54.496109	2.2222223	54.636154	2.0384614	1158	10	0.092553824	0.30555555	0.44591159	0.26666668	7.0367627	1	14.327726	1.4379251	2622	26	63052	20
716	12376182.1	2887507.348	12376187.39	2887515.815	63905	6	319275	58	0.092881568	0.26303855	0.095559448	0.2857143	2	1	0.5	6.5636482	1.5306391	8.316802	3	0.14005172	0.8619656	0.14005172	0.8619656	0.57564217	0.52832085	0.12102262	1.7493018	9.9843426	55.282627	2.1428571	55.434021	2.0952382	1158	8	0.093914583	0.38095239	0.4430255	0.27272728	7.1402192	1.1601391	14.405594	1.2942394	2622	21	63962	15
717	12376175.75	2887500.734	12376182.1	2887507.348	62183	6	311333	56	0.090571128	0.28	0.092984483	0.2857143	2	1	0.5	6.5733829	1.5306391	8.2180033	3	0.13805579	0.8619656	0.13805579	0.8619656	0.57489526	0.52832085	0.11947478	1.7493018	9.1691933	56.067417	2.1428571	56.229977	2.05	1158	8	0.095272347	0.38095239	0.4402056	0.27272728	7.2434487	1.1601391	14.504439	1.2942394	2622	20	64870	15
718	12376174.42	2887497.559	12376175.75	2887500.734	60924	8	305427	76	0.088852987	0.34467119	0.091101855	0.2857143	2	0.83333331	0.40000001	6.5864925	1.5388472	8.2146645	3.4285715	0.13691257	0.98558021	0.13691257	0.98558021	0.57446343	0.57015699	0.11872172	1.7312031	3.4396691	56.527225	2.125	56.71167	1.8571428	1158	9	0.096067861	0.32142857	0.44070587	0.30769232	7.3039312	1.0146308	14.869717	1.293768	2622	21	65402	17
719	12376174.32	2887497.308	12376174.42	2887497.559	60274	12	301729	100	0.08777719	0.37807184	0.090129882	0.33333334	3	1.1666666	0.5	6.6015873	1.563269	8.2670298	4	0.13644321	1.2222222	0.13644321	1.2222222	0.57428527	0.63092977	0.11858587	1.9540863	0.27192307	56.718235	2	56.922958	1.6521739	1158	10	0.096398331	0.25	0.44387507	0.40000001	7.3290563	0.81818181	15.170564	1.2090708	2622	23	65623	18
720	12376283.26	2887595.703	12376284.02	2887595.657	33862	12	174435	100	0.050745584	0.37807184	0.05063507	0.33333334	3	1.1666666	0.5	6.1991386	1.563269	7.9585495	4	0.16382538	1.2222222	0.16382538	1.2222222	0.58392924	0.63092977	0.13370465	1.9540863	0.76319963	47.405357	2	47.227688	1.6521739	1158	10	0.080286086	0.25	0.43298131	0.40000001	6.1040606	0.81818181	9.6775637	1.2090708	2622	23	54848	18
721	12376274.53	2887596.232	12376283.26	2887595.703	31780	8	162602	76	0.0473032	0.34467119	0.047521781	0.2857143	2	0.83333331	0.40000001	6.2110786	1.5388472	7.807384	3.4285715	0.16070649	0.98558021	0.16070649	0.98558021	0.58290052	0.57015699	0.13141178	1.7312031	8.747323	48.305965	2.125	48.132343	1.8571428	1158	9	0.081844226	0.32142857	0.42844164	0.30769232	6.2225242	1.0146308	9.7115908	1.293768	2622	21	55890	17
722	12376257.59	2887596.761	12376274.53	2887596.232	30047	6	154656	54	0.044991594	0.29916897	0.044930361	0.2857143	2	1	0.5	6.2254739	1.5306391	7.6994119	3	0.15818059	0.8619656	0.15818059	0.8619656	0.58205533	0.52832085	0.12964606	1.7493018	16.941668	49.061367	2.1428571	48.8955	2	1158	8	0.083151154	0.38095239	0.42573142	0.27272728	6.321888	1.1601391	9.7810278	1.2942394	2622	19	56764	15
723	12376250.71	2887600.994	12376257.59	2887596.761	28859	6	149088	44	0.043371785	0.34375	0.043153904	0.40000001	2	1	0.5	6.2452173	1.5491613	7.658946	2.6666667	0.15657282	0.84912294	0.15657282	0.84912294	0.58151162	0.51139158	0.12873527	2.1688259	8.0773039	49.554882	2	49.408466	1.875	1158	7	0.084004991	0.40000001	0.42616957	0.33333334	6.3868046	1.1776857	9.9260511	1.0911623	2622	16	57335	12
724	12376241.19	2887593.586	12376250.71	2887600.994	27885	6	144460	54	0.042025436	0.29916897	0.041697446	0.2857143	2	1	0.5	6.2681284	1.5306391	7.7372932	3	0.15523265	0.8619656	0.15523265	0.8619656	0.58105487	0.52832085	0.12810159	1.7493018	12.066977	49.974072	2.1428571	49.848209	2	1158	8	0.084730223	0.38095239	0.42746142	0.27272728	6.4419432	1.1601391	10.124784	1.2942394	2622	19	57820	15
725	12376241.19	2887593.586	12376241.36	2887586.747	26942	8	139964	76	0.040717486	0.34467119	0.040287342	0.2857143	2	0.83333331	0.40000001	6.2920871	1.5388472	7.8348942	3.4285715	0.15395296	0.98558021	0.15395296	0.98558021	0.5806157	0.57015699	0.12753114	1.7312031	6.8416309	50.381157	2.125	50.276127	1.8571428	1158	9	0.085434526	0.32142857	0.42885989	0.30769232	6.4954906	1.0146308	10.357977	1.293768	2622	21	58291	17
726	12376241.36	2887586.747	12376241.49	2887586.56	26052	12	134685	100	0.03918175	0.37807184	0.038956493	0.33333334	3	1.1666666	0.5	6.3185897	1.563269	7.9734225	4	0.15276313	1.2222222	0.15276313	1.2222222	0.58020473	0.63092977	0.12707852	1.9540863	0.22692062	50.765774	2	50.680397	1.6521739	1158	10	0.086099952	0.25	0.43048042	0.40000001	6.546082	0.81818181	10.628649	1.2090708	2622	23	58736	18
727	12376241.49	2887586.56	12376241.51	2887586.535	18351	12	92850	100	0.027011365	0.37807184	0.027440911	0.33333334	3	1.1666666	0.5	6.3436794	1.563269	8.0148458	4	0.15145321	1.2222222	0.15145321	1.2222222	0.57974923	0.63092977	0.12648909	1.9540863	0.029624313	51.196198	2	51.129673	1.6521739	1158	10	0.086844631	0.25	0.43154278	0.40000001	6.6026993	0.81818181	10.845608	1.2090708	2622	23	59234	18
728	12376241.51	2887586.535	12376243.57	2887583.532	17232	8	86268	76	0.025096569	0.34467119	0.02576763	0.2857143	2	0.83333331	0.40000001	6.363584	1.5388472	7.8763804	3.4285715	0.15000679	0.98558021	0.15000679	0.98558021	0.57924253	0.57015699	0.12567416	1.7312031	3.6426063	51.680206	2.125	51.632343	1.8571428	1158	9	0.087682016	0.32142857	0.43197715	0.30769232	6.6663647	1.0146308	11.011155	1.293768	2622	21	59794	17
729	12376243.57	2887583.532	12376245.69	2887578.24	16131	6	81080	54	0.023587307	0.29916897	0.024121266	0.2857143	2	1	0.5	6.3846583	1.5306391	7.7620664	3	0.14861032	0.8619656	0.14861032	0.8619656	0.57874948	0.52832085	0.12491652	1.7493018	5.6993427	52.156441	2.1428571	52.127384	2	1158	8	0.088505954	0.38095239	0.43248349	0.27272728	6.7290072	1.1601391	11.209836	1.2942394	2622	19	60345	15
730	12376239.34	2887572.949	12376245.69	2887578.24	15039	6	75928	42	0.022088518	0.37333333	0.022488359	0.40000001	2	1	0.5	6.4070663	1.5491613	7.6603069	2.6666667	0.14725442	0.84912294	0.14725442	0.84912294	0.57826716	0.51139158	0.12421118	2.1688259	8.2658691	52.627483	2	52.617847	1.8	1158	7	0.089320906	0.40000001	0.43303117	0.33333334	6.7909679	1.1776857	11.437752	1.0911623	2622	15	60890	12
731	12376235.37	2887569.509	12376239.34	2887572.949	13960	6	70832	40	0.02060602	0.40816328	0.020874891	0.40000001	2	1	0.5	6.4299006	1.5491613	7.6419153	2.6666667	0.14593755	0.84912294	0.14593755	0.84912294	0.57779521	0.51139158	0.1235391	2.1688259	5.2518778	53.093346	2	53.103737	1.7142857	1158	7	0.090126894	0.40000001	0.43361899	0.33333334	6.8522458	1.1776857	11.695743	1.0911623	2622	14	61429	12
732	12376230.08	2887569.509	12376235.37	2887569.509	12906	6	65854	40	0.019157851	0.40816328	0.019298807	0.40000001	2	1	0.5	6.4514189	1.5491613	7.6357188	2.6666667	0.1446702	0.84912294	0.1446702	0.84912294	0.57733768	0.51139158	0.12287609	2.1688259	5.2916999	53.549698	2	53.57933	1.7142857	1158	7	0.090916432	0.40000001	0.43429232	0.33333334	6.9122734	1.1776857	11.986807	1.0911623	2622	14	61957	12
733	12376222.14	2887561.571	12376230.08	2887569.509	11876	6	60988	40	0.017742263	0.40816328	0.017758612	0.40000001	2	1	0.5	6.4720836	1.5491613	7.6252694	2.6666667	0.14345273	0.84912294	0.14345273	0.84912294	0.57689512	0.51139158	0.12223229	2.1688259	11.22532	53.995678	2	54.043861	1.7142857	1158	7	0.091688022	0.40000001	0.43505782	0.33333334	6.9709368	1.1776857	12.311078	1.0911623	2622	14	62473	12
734	12376217.64	2887554.428	12376222.14	2887561.571	10863	6	56194	40	0.016347621	0.40816328	0.016243836	0.40000001	2	1	0.5	6.4957099	1.5491613	7.7528462	2.6666667	0.14227401	0.84912294	0.14227401	0.84912294	0.57646364	0.51139158	0.12167045	2.1688259	8.4418592	54.434746	2	54.502289	1.7142857	1158	7	0.092447653	0.40000001	0.43587637	0.33333334	7.0286908	1.1776857	12.664229	1.0911623	2622	14	62981	12
735	12376217.64	2887554.428	12376217.9	2887549.401	9868	6	51484	40	0.014977416	0.40816328	0.014755976	0.40000001	2	1	0.5	6.5185404	1.5491613	7.9154167	2.6666667	0.14113486	0.84912294	0.14113486	0.84912294	0.5760439	0.51139158	0.12112047	2.1688259	5.0340586	54.866032	2	54.952709	1.7142857	1158	7	0.093193829	0.40000001	0.43675554	0.33333334	7.0854216	1.1776857	13.050879	1.0911623	2622	14	63480	12
736	12376209.17	2887539.346	12376217.9	2887549.401	8974	6	47216	42	0.013735795	0.37333333	0.013419146	0.40000001	2	1	0.5	6.539083	1.5491613	8.0675764	2.6666667	0.14013204	0.84912294	0.14013204	0.84912294	0.57567203	0.51139158	0.12063882	2.1688259	13.316175	55.251514	2	55.358505	1.8	1158	7	0.093860745	0.40000001	0.43808749	0.33333334	7.1361265	1.1776857	13.506133	1.0911623	2622	15	63926	12
737	12376199.91	2887533.261	12376209.17	2887539.346	8213	6	43524	56	0.012661741	0.28	0.012281195	0.2857143	2	1	0.5	6.5588069	1.5306391	8.22789	3	0.13925792	0.8619656	0.13925792	0.8619656	0.57534617	0.52832085	0.12024791	1.7493018	11.080989	55.592049	2.1428571	55.721207	2.05	1158	8	0.094449908	0.38095239	0.43985066	0.27272728	7.1809201	1.1601391	14.030701	1.2942394	2622	20	64320	15
738	12376195.41	2887529.292	12376199.91	2887533.261	8967	8	46820	92	0.013620594	0.25240055	0.013408679	0.22222222	2	0.83333331	0.40000001	6.5647526	1.5142466	8.4364491	3.6923077	0.14010526	1	0.14010526	1	0.57566208	0.57812965	0.12108925	1.5142466	5.9985485	55.261883	2.2222223	55.402363	2.074074	1158	10	0.093878694	0.30555555	0.44323835	0.26666668	7.1374907	1	14.374886	1.4379251	2622	27	63938	20
739	12376195.36	2887529.24	12376195.41	2887529.292	11197	14	59450	161	0.017294837	0.26285714	0.016743278	0.21212122	3	1.0833334	0.42857143	6.5577531	1.5415961	8.7172947	5.1063828	0.14264086	1.2989333	0.14264086	1.2989333	0.57659823	0.64596856	0.12314929	1.5415961	0.079632781	54.297321	2.1666667	54.436691	1.9142857	1158	13	0.092209898	0.21212122	0.44797057	0.33333334	7.0106144	0.76986253	14.520253	1.4444195	2622	35	62822	26
740	12376183.84	2887604.032	12376184.53	2887604.186	8855	12	49861	100	0.014505262	0.37807184	0.013241201	0.33333334	3	1.1666666	0.5	6.4062777	1.563269	8.2140017	4	0.15272865	1.2222222	0.15272865	1.2222222	0.5801928	0.63092977	0.128813	1.9540863	0.712161	50.777008	2	50.765446	1.6521739	1158	10	0.086119391	0.25	0.44778651	0.40000001	6.5475602	0.81818181	11.675015	1.2090708	2622	23	58749	18
741	12376184.53	2887604.186	12376195.25	2887606.567	6727	8	37788	76	0.010993058	0.34467119	0.010059126	0.2857143	2	0.83333331	0.40000001	6.4172931	1.5388472	8.0633774	3.4285715	0.14995819	0.98558021	0.14995819	0.98558021	0.57922542	0.57015699	0.12669381	1.7312031	10.977007	51.696629	2.125	51.687641	1.8571428	1158	9	0.087710433	0.32142857	0.44325376	0.30769232	6.6685252	1.0146308	11.662756	1.293768	2622	21	59813	17
742	12376195.25	2887606.567	12376209.53	2887602.599	5731	6	33348	56	0.0097014	0.28	0.008569771	0.2857143	2	1	0.5	6.4106202	1.5306391	7.9558797	3	0.14869323	0.8619656	0.14869323	0.8619656	0.57877886	0.52832085	0.12549445	1.7493018	14.828584	52.127918	2.1428571	52.112129	2.05	1158	8	0.088456601	0.38095239	0.43851739	0.27272728	6.7252555	1.1601391	11.514957	1.2942394	2622	20	60312	15
743	12376209.53	2887602.599	12376221.04	2887597.042	5900	6	34286	56	0.009974278	0.28	0.008822483	0.2857143	2	1	0.5	6.3903947	1.5306391	7.9620523	3	0.14888452	0.8619656	0.14888452	0.8619656	0.57884657	0.52832085	0.12525943	1.7493018	12.780362	52.062229	2.1428571	52.029747	2.05	1158	8	0.088342957	0.38095239	0.4335286	0.27272728	6.7166152	1.1601391	11.245449	1.2942394	2622	20	60236	15
744	12376221.04	2887597.042	12376228.58	2887590.692	6614	8	37700	76	0.010967458	0.34467119	0.009890153	0.2857143	2	0.83333331	0.40000001	6.3660102	1.5388472	7.9886618	3.4285715	0.14979476	0.98558021	0.14979476	0.98558021	0.5791679	0.57015699	0.12554437	1.7312031	9.8581514	51.751945	2.125	51.702137	1.8571428	1158	9	0.087806135	0.32142857	0.43117312	0.30769232	6.6758013	1.0146308	11.024776	1.293768	2622	21	59877	17
745	12376228.58	2887590.692	12376241.49	2887586.56	7846	12	44899	100	0.013061748	0.37807184	0.011732407	0.33333334	3	1.1666666	0.5	6.3436766	1.563269	8.0455942	4	0.15138283	1.2222222	0.15138283	1.2222222	0.57972467	0.63092977	0.12643026	1.9540863	13.552707	51.219532	2	51.152172	1.6521739	1158	10	0.086885005	0.25	0.4312785	0.40000001	6.6057687	0.81818181	10.852194	1.2090708	2622	23	59261	18
746	12375959.28	2887600.339	12375959.37	2887600.106	37447	12	187904	127	0.054663904	0.32397959	0.055995848	0.26666668	3	1.1666666	0.5	6.6533952	1.5531402	8.1472607	4.3636365	0.1293674	1.2063863	0.1293674	1.2063863	0.5715369	0.627249	0.11331841	1.7084541	0.24888989	59.765774	2.0999999	60.026318	1.8571428	1158	11	0.10167089	0.24444444	0.44365072	0.35294119	7.7299228	0.82892185	14.87705	1.3434201	2622	28	69149	21
747	12375959.37	2887600.106	12375962.28	2887592.433	35227	10	175311	130	0.051000424	0.33163264	0.052676205	0.22222222	2	0.66666669	0.33333334	6.6605487	1.5085742	7.976316	4	0.12728934	1.1058542	0.12728934	1.1058542	0.57070631	0.60528529	0.111618	1.5085742	8.2064219	60.725151	2.2	60.988178	1.9285715	1158	11	0.10333071	0.26666668	0.43936199	0.29411766	7.8561172	0.9042784	14.781137	1.4395257	2622	28	70259	22
748	12375962.28	2887592.433	12375964.15	2887587.038	33021	12	162781	127	0.047355272	0.32397959	0.04937749	0.26666668	3	1.1666666	0.5	6.6686344	1.5531402	7.903214	4.3636365	0.12528948	1.2063863	0.12528948	1.2063863	0.5698964	0.627249	0.1099977	1.7084541	5.7097111	61.678478	2.0999999	61.943935	1.8571428	1158	11	0.10498007	0.24444444	0.43519711	0.35294119	7.9815159	0.82892185	14.706151	1.3434201	2622	28	71362	21
749	12375964.15	2887587.038	12375964.66	2887585.554	20664	12	96301	103	0.02801531	0.3576389	0.030899623	0.33333334	3	1.1666666	0.5	6.6744657	1.563269	7.72932	4	0.12332728	1.2222222	0.12332728	1.2222222	0.56909144	0.63092977	0.10836964	1.9540863	1.5699853	62.643906	2	62.911518	1.7083334	1158	10	0.10665036	0.25	0.43098536	0.40000001	8.1085062	0.81818181	14.603771	1.2090708	2622	24	72479	18
750	12375964.66	2887579.998	12375964.66	2887585.554	18384	8	83380	76	0.02425641	0.34467119	0.027490258	0.2857143	2	0.83333331	0.40000001	6.6783428	1.5388472	7.4643741	3.4285715	0.12138705	0.98558021	0.12138705	0.98558021	0.56828499	0.57015699	0.10672667	1.7312031	5.5562	63.629215	2.125	63.898552	1.8571428	1158	9	0.10835504	0.32142857	0.42665663	0.30769232	8.2381115	1.0146308	14.457581	1.293768	2622	21	73619	17
751	12375962.81	2887573.648	12375964.66	2887579.998	16100	6	73014	54	0.021240795	0.29916897	0.02407491	0.2857143	2	1	0.5	6.6822205	1.5306391	7.2210464	3	0.11950367	0.8619656	0.11950367	0.8619656	0.56749207	0.52832085	0.10513174	1.7493018	6.6145878	64.616249	2.1428571	64.887108	2	1158	8	0.11006271	0.38095239	0.42237848	0.27272728	8.3679438	1.1601391	14.31549	1.2942394	2622	19	74761	15
752	12375961.75	2887569.414	12375962.81	2887573.648	13812	6	62630	42	0.018219944	0.37333333	0.020653581	0.40000001	2	1	0.5	6.6860981	1.5491613	6.9967942	2.6666667	0.11767469	0.84912294	0.11767469	0.84912294	0.56671208	0.51139158	0.10358278	2.1688259	4.3637009	65.605011	2	65.87719	1.8	1158	7	0.11177338	0.40000001	0.41814956	0.33333334	8.498004	1.1776857	14.1764	1.0911623	2622	15	75905	12
753	12375960.95	2887565.446	12375961.75	2887569.414	11520	6	52230	40	0.015194438	0.40816328	0.017226271	0.40000001	2	1	0.5	6.6891289	1.5491613	6.7260346	2.6666667	0.1158978	0.84912294	0.1158978	0.84912294	0.56594479	0.51139158	0.1020649	2.1688259	4.0472879	66.595505	2	66.868805	1.7142857	1158	7	0.11348704	0.40000001	0.41396856	0.33333334	8.6282911	1.1776857	14.040249	1.0911623	2622	14	77051	12
754	12375959.1	2887563.064	12375960.95	2887565.446	9224	6	41814	40	0.012164278	0.40816328	0.01379298	0.40000001	2	1	0.5	6.6915083	1.5491613	6.3658118	2.6666667	0.11417082	0.84912294	0.11417082	0.84912294	0.56518966	0.51139158	0.10057978	2.1688259	3.0167639	67.58773	2	67.861938	1.7142857	1158	7	0.11520368	0.40000001	0.4098343	0.33333334	8.7588053	1.1776857	13.906029	1.0911623	2622	14	78199	12
755	12375958.31	2887553.539	12375959.1	2887563.064	6924	6	31382	38	0.009129463	0.44970414	0.010353707	0.40000001	2	1	0.5	6.6932354	1.5491613	5.9489594	2.6666667	0.11249166	0.84912294	0.11249166	0.84912294	0.56444639	0.51139158	0.099126071	2.1688259	9.558012	68.58168	2	68.856598	1.6153846	1158	7	0.11692332	0.40000001	0.40574557	0.33333334	8.8895473	1.1776857	13.772984	1.0911623	2622	13	79349	12
756	12375958.04	2887546.396	12375958.31	2887553.539	4620	6	20934	30	0.006089994	0.49586776	0.006908453	0.60000002	2	1	0.5	6.6949625	1.4874687	5.5889306	2	0.11085839	0.87255627	0.11085839	0.87255627	0.56371462	0.5	0.09771204	2.9749374	7.1486988	69.577354	1.8	69.852783	1.4545455	1158	6	0.11864594	0.40000001	0.40170115	0.42857143	9.0205173	1.146058	13.639719	0.87540293	2622	11	80501	9
757	12375958.04	2887546.396	12375958.31	2887538.987	2312	4	10472	16	0.003046451	0.39506173	0.003457217	0.66666669	2	1.5	0.66666669	6.6966896	1.4575424	5.2748475	1.6	0.10926915	0.70398736	0.10926915	0.70398736	0.56299406	0.36907023	0.096336089	3.6438563	7.4130239	70.57476	1.75	70.850494	1.4444444	1158	5	0.12037156	0.5	0.39769998	0.40000001	9.1517134	1.42048	13.505465	0.79481012	2622	9	81655	7
758	12375958.31	2887538.987	12375958.84	2887532.373	0	0	2619	4	0.000761904	0.1632653	0	0	1	0.5	0.5	6.6984167	1.5	4.9984426	1.3333334	0.10772219	0.33333334	0.10772219	0.33333334	0.56228429	0	0.094996713	3	6.6357274	71.573898	2	71.849731	1.7142857	1158	4	0.12210017	1	0.39374095	0	9.2831383	3	13.369344	0.81028318	2622	7	82811	6
759	12375964.15	2887587.038	12375971.8	2887585.025	8690	12	47232	103	0.01374045	0.3576389	0.01299447	0.33333334	3	1.1666666	0.5	6.6751037	1.563269	7.7459097	4	0.1233463	1.2222222	0.1233463	1.2222222	0.56909925	0.63092977	0.10839672	1.9540863	7.9173989	62.634399	2	62.901981	1.7083334	1158	10	0.10663391	0.25	0.43107313	0.40000001	8.1072559	0.81818181	14.6224	1.2090708	2622	24	72468	18
760	12375971.8	2887585.025	12375979.74	2887579.469	6458	8	34581	76	0.010060097	0.34467119	0.00965688	0.2857143	2	0.83333331	0.40000001	6.680572	1.5388472	7.540544	3.4285715	0.12144571	0.98558021	0.12144571	0.98558021	0.56830955	0.57015699	0.10681389	1.7312031	9.688982	63.598965	2.125	63.86842	1.8571428	1158	9	0.1083027	0.32142857	0.42693359	0.30769232	8.2341318	1.0146308	14.51751	1.293768	2622	21	73584	17
761	12375979.74	2887579.469	12375988.74	2887576.294	4225	6	24445	54	0.007111393	0.29916897	0.006317795	0.2857143	2	1	0.5	6.6858315	1.5306391	7.3446474	3	0.11960279	0.8619656	0.11960279	0.8619656	0.56753403	0.52832085	0.1052758	1.7493018	9.5397511	64.56353	2.1428571	64.834862	2	1158	8	0.1099715	0.38095239	0.4228572	0.27272728	8.3610086	1.1601391	14.421742	1.2942394	2622	19	74700	15
762	12375988.74	2887576.294	12375990.67	2887575.568	2484	6	16475	42	0.004792808	0.37333333	0.003714415	0.40000001	2	1	0.5	6.6945839	1.5491613	7.2043557	2.6666667	0.11820128	0.84912294	0.11820128	0.84912294	0.56693769	0.51139158	0.10417835	2.1688259	2.0681522	65.3172	2	65.595726	1.8	1158	7	0.11127543	0.40000001	0.42074168	0.33333334	8.460145	1.1776857	14.501208	1.0911623	2622	15	75572	12
763	12375990.67	2887575.568	12375993.23	2887577.617	1242	6	10707	40	0.003114816	0.40816328	0.001857207	0.40000001	2	1	0.5	6.7085357	1.5491613	7.1228294	2.6666667	0.1172246	0.84912294	0.1172246	0.84912294	0.5665186	0.51139158	0.10353285	2.1688259	3.2801175	65.853065	2	66.144165	1.7142857	1158	7	0.11220254	0.40000001	0.42060152	0.33333334	8.530632	1.1776857	14.766315	1.0911623	2622	14	76192	12
764	12375993.23	2887577.617	12375997.47	2887583.967	1703	6	12749	40	0.003708863	0.40816328	0.002546557	0.40000001	2	1	0.5	6.711226	1.5491613	7.1018362	2.6666667	0.11758974	0.84912294	0.11758974	0.84912294	0.5666756	0.51139158	0.10389701	2.1688259	7.6317873	65.651688	2	65.947365	1.7142857	1158	7	0.11185413	0.40000001	0.42240068	0.33333334	8.5041428	1.1776857	14.919441	1.0911623	2622	14	75959	12
765	12375997.47	2887583.967	12376002.23	2887591.904	3858	6	22559	40	0.006562729	0.40816328	0.005769006	0.40000001	2	1	0.5	6.7016234	1.5491613	7.1275201	2.6666667	0.11930916	0.84912294	0.11930916	0.84912294	0.56740957	0.51139158	0.10526538	2.1688259	9.2567215	64.719963	2	65.011444	1.7142857	1158	7	0.11024216	0.40000001	0.42612052	0.33333334	8.3815861	1.1776857	14.950112	1.0911623	2622	14	74881	12
766	12376002.23	2887591.904	12376006.2	2887594.815	6014	6	32375	40	0.00941834	0.40816328	0.008992951	0.40000001	2	1	0.5	6.6934648	1.5491613	7.2354536	2.6666667	0.12107959	0.84912294	0.12107959	0.84912294	0.56815624	0.51139158	0.1066974	2.1688259	4.9214845	63.788246	2	64.075516	1.7142857	1158	7	0.10863018	0.40000001	0.42989656	0.33333334	8.2590303	1.1776857	14.988646	1.0911623	2622	14	73803	12
767	12376006.2	2887594.815	12376011.23	2887593.492	8170	6	42191	40	0.012273952	0.40816328	0.012216896	0.40000001	2	1	0.5	6.6850019	1.5491613	7.3506699	2.6666667	0.12290337	0.84912294	0.12290337	0.84912294	0.56891614	0.51139158	0.10816762	2.1688259	5.1982498	62.856525	2	63.139587	1.7142857	1158	7	0.10701821	0.40000001	0.43373027	0.33333334	8.1364737	1.1776857	15.037131	1.0911623	2622	14	72725	12
768	12376011.23	2887593.492	12376022.07	2887591.64	10325	6	52003	42	0.015128401	0.37333333	0.015439345	0.40000001	2	1	0.5	6.6770844	1.5491613	7.5071979	2.6666667	0.12478292	0.84912294	0.12478292	0.84912294	0.56968963	0.51139158	0.10969178	2.1688259	11.004971	61.924805	2	62.203663	1.8	1158	7	0.10540624	0.40000001	0.43762317	0.33333334	8.013917	1.1776857	15.095162	1.0911623	2622	15	71647	12
769	12376022.07	2887591.64	12376028.69	2887595.079	12482	6	61827	54	0.01798634	0.29916897	0.018664785	0.2857143	2	1	0.5	6.6688952	1.5306391	7.6814103	3	0.12672086	0.8619656	0.12672086	0.8619656	0.57047719	0.52832085	0.11125874	1.7493018	7.4554529	60.993084	2.1428571	61.267735	2	1158	8	0.10379427	0.38095239	0.44157684	0.27272728	7.8913608	1.1601391	15.164116	1.2942394	2622	19	70569	15
770	12376028.69	2887595.079	12376035.04	2887600.635	14671	8	71783	76	0.020882679	0.34467119	0.021938074	0.2857143	2	0.83333331	0.40000001	6.6610513	1.5388472	7.8732491	3.4285715	0.12875009	0.98558021	0.12875009	0.98558021	0.57129127	0.57015699	0.11290744	1.7312031	8.437645	60.047535	2.125	60.31884	1.8571428	1158	9	0.10215837	0.32142857	0.44572273	0.30769232	7.7669854	1.0146308	15.263764	1.293768	2622	21	69475	17
771	12376035.04	2887600.635	12376039.92	2887602.805	16891	12	84374	100	0.024545578	0.37807184	0.025257722	0.33333334	3	1.1666666	0.5	6.6537709	1.563269	8.0826492	4	0.13087651	1.2222222	0.13087651	1.2222222	0.57213318	0.63092977	0.11464678	1.9540863	5.3417969	59.088158	2	59.356979	1.6521739	1158	10	0.10049854	0.25	0.45006588	0.40000001	7.6407909	0.81818181	15.39392	1.2090708	2622	23	68365	18
772	12376039.92	2887602.805	12376042.18	2887603.81	34539	12	169581	103	0.049333487	0.3576389	0.051647414	0.33333334	3	1.1666666	0.5	6.6457248	1.563269	8.234642	4	0.13306026	1.2222222	0.13306026	1.2222222	0.57298625	0.63092977	0.11641881	1.9540863	2.475688	58.13483	2	58.401222	1.7083334	1158	10	0.098849192	0.25	0.45442167	0.40000001	7.5153923	0.81818181	15.512736	1.2090708	2622	24	67262	18
773	12376042.18	2887603.81	12376049.06	2887608.837	36750	8	182131	94	0.052984457	0.25788751	0.054953601	0.22222222	2	0.83333331	0.40000001	6.6367183	1.5142466	8.3033466	3.6923077	0.13532436	1	0.13532436	1	0.57385862	0.57812965	0.11823933	1.5142466	8.520277	57.178909	2.2222223	57.443172	2.074074	1158	10	0.09719535	0.30555555	0.45887378	0.26666668	7.3896523	1	15.635089	1.4379251	2622	27	66156	20
774	12376049.06	2887608.837	12376055.15	2887617.833	38982	8	192263	108	0.055931997	0.2109375	0.058291189	0.17777778	2	0.83333331	0.40000001	6.6279063	1.4754353	8.4259005	3.8709676	0.1376884	1.0207884	0.1376884	1.0207884	0.5747568	0.58639652	0.1201452	1.3524823	10.860862	56.214348	2.3	56.476734	2.1875	1158	11	0.095526554	0.2888889	0.46348366	0.23529412	7.2627759	0.97963494	15.784457	1.5687064	2622	32	65040	23
775	12376055.15	2887617.833	12376064.24	2887626.395	41215	14	204917	164	0.059613224	0.25308642	0.061630275	0.21212122	3	1.0833334	0.42857143	6.619277	1.5415961	8.6498241	5.1063828	0.14013651	1.2989333	0.14013651	1.2989333	0.5756737	0.64596856	0.12212221	1.5415961	12.491598	55.249783	2.1666667	55.510296	1.9444444	1158	13	0.093857758	0.21212122	0.46817091	0.33333334	7.1358991	0.76986253	15.948496	1.4444195	2622	36	63924	26
776	12376039.92	2887602.805	12376041.12	2887596.137	13812	12	65209	100	0.01897021	0.37807184	0.020653581	0.33333334	3	1.1666666	0.5	6.6526079	1.563269	8.0655146	4	0.13084342	1.2222222	0.13084342	1.2222222	0.57212019	0.63092977	0.11459776	1.9540863	6.7752371	59.102852	2	59.37109	1.6521739	1158	10	0.10052396	0.25	0.44992676	0.40000001	7.6427236	0.81818181	15.366008	1.2090708	2622	23	68382	18
777	12376041.12	2887596.137	12376045.09	2887592.698	11520	8	52228	76	0.015193856	0.34467119	0.017226271	0.2857143	2	0.83333331	0.40000001	6.6568003	1.5388472	7.7849717	3.4285715	0.12865028	0.98558021	0.12865028	0.98558021	0.57125151	0.57015699	0.11274792	1.7312031	5.2518778	60.093346	2.125	60.362701	1.8571428	1158	9	0.10223762	0.32142857	0.44529271	0.30769232	7.7730107	1.0146308	15.176112	1.293768	2622	21	69528	17
778	12376044.3	2887582.908	12376045.09	2887592.698	9224	6	41814	54	0.012164278	0.29916897	0.01379298	0.2857143	2	1	0.5	6.659831	1.5306391	7.4304137	3	0.12652582	0.8619656	0.12652582	0.8619656	0.57039833	0.52832085	0.11093652	1.7493018	9.8217306	61.085567	2.1428571	61.355835	2	1158	8	0.10395426	0.38095239	0.440716	0.27272728	7.9035254	1.1601391	14.993075	1.2942394	2622	19	70676	15
779	12376043.5	2887576.558	12376044.3	2887582.908	6924	6	31382	40	0.009129463	0.40816328	0.010353707	0.40000001	2	1	0.5	6.6628618	1.5491613	7.1120858	2.6666667	0.12446685	0.84912294	0.12446685	0.84912294	0.56956023	0.51139158	0.10918088	2.1688259	6.3994107	62.079517	2	62.350494	1.7142857	1158	7	0.1056739	0.40000001	0.43619508	0.33333334	8.0342674	1.1776857	14.81435	1.0911623	2622	14	71826	12
780	12376043.5	2887576.558	12376046.15	2887567.298	4620	6	20934	30	0.006089994	0.49586776	0.006908453	0.60000002	2	1	0.5	6.6645894	1.4874687	6.5692453	2	0.12247042	0.87255627	0.12247042	0.87255627	0.56873655	0.5	0.10745745	2.9749374	9.6309538	63.075195	1.8	63.346684	1.4545455	1158	6	0.10739653	0.40000001	0.43172845	0.42857143	8.1652365	1.146058	14.640036	0.87540293	2622	11	72978	9
781	12376045.09	2887561.742	12376046.15	2887567.298	2312	4	10472	16	0.003046451	0.39506173	0.003457217	0.66666669	2	1.5	0.66666669	6.6663165	1.4575424	6.1107397	1.6	0.12053372	0.70398736	0.12053372	0.70398736	0.567927	0.36907023	0.10578554	3.6438563	5.6561885	64.072601	1.75	64.344391	1.4444444	1158	5	0.10912215	0.5	0.42731467	0.40000001	8.2964334	1.42048	14.467694	0.79481012	2622	9	74132	7
782	12376045.09	2887561.742	12376045.36	2887556.45	0	0	2619	4	0.000761904	0.1632653	0	0	1	0.5	0.5	6.6680436	1.5	5.7183318	1.3333334	0.11865412	0.33333334	0.11865412	0.33333334	0.56713098	0	0.10416288	3	5.2983065	65.071739	2	65.343628	1.7142857	1158	4	0.11085076	1	0.42295238	0	8.4278574	3	14.296152	0.81028318	2622	7	75288	6
783	12376110.97	2887688.213	12376114.94	2887692.446	0	0	2619	4	0.000761904	0.1632653	0	0	1	0.5	0.5	6.6694188	1.5	4.9679942	1.3333334	0.11568592	0.33333334	0.11568592	0.33333334	0.56585264	0	0.10157812	3	5.8027754	66.715645	2	67.001907	1.7142857	1158	4	0.11369488	1	0.41756356	0	8.6440935	3	14.263386	0.81028318	2622	7	77190	6
784	12376109.39	2887682.392	12376110.97	2887688.213	2312	4	10472	16	0.003046451	0.39506173	0.003457217	0.66666669	2	1.5	0.66666669	6.6676917	1.4575424	5.2502842	1.6	0.11747196	0.70398736	0.11747196	0.70398736	0.56662506	0.36907023	0.10311965	3.6438563	6.0334926	65.716507	1.75	66.00267	1.4444444	1158	5	0.11196627	0.5	0.42182156	0.40000001	8.5126696	1.42048	14.426118	0.79481012	2622	9	76034	7
785	12376108.86	2887671.808	12376109.39	2887682.392	4620	6	20934	30	0.006089994	0.49586776	0.006908453	0.60000002	2	1	0.5	6.6659646	1.4874687	5.5722294	2	0.11931077	0.87255627	0.11931077	0.87255627	0.56741023	0.5	0.1047067	2.9749374	10.596518	64.719101	1.8	65.004959	1.4545455	1158	6	0.11024066	0.40000001	0.42612833	0.42857143	8.3814726	1.146058	14.588629	0.87540293	2622	11	74880	9
786	12376107	2887666.781	12376108.86	2887671.808	6924	6	31382	38	0.009129463	0.44970414	0.010353707	0.40000001	2	1	0.5	6.6642375	1.5491613	5.9428163	2.6666667	0.12120473	0.84912294	0.12120473	0.84912294	0.56820869	0.51139158	0.10634129	2.1688259	5.3574257	63.723423	2	64.008774	1.6153846	1158	7	0.10851803	0.40000001	0.43048516	0.33333334	8.2505035	1.1776857	14.751921	1.0911623	2622	13	73728	12
787	12376102.77	2887660.96	12376107	2887666.781	9224	6	41814	40	0.012164278	0.40816328	0.01379298	0.40000001	2	1	0.5	6.6625104	1.5491613	6.3739705	2.6666667	0.12315633	0.84912294	0.12315633	0.84912294	0.56902081	0.51139158	0.10802558	2.1688259	7.1975379	62.729473	2	63.014111	1.7142857	1158	7	0.1067984	0.40000001	0.43489337	0.33333334	8.1197615	1.1776857	14.916906	1.0911623	2622	14	72578	12
788	12376096.95	2887655.669	12376102.77	2887660.96	11520	6	52230	40	0.015194438	0.40816328	0.017226271	0.40000001	2	1	0.5	6.6607833	1.5491613	6.8818612	2.6666667	0.12516825	0.84912294	0.12516825	0.84912294	0.56984699	0.51139158	0.10976189	2.1688259	7.8665586	61.737251	2	62.020977	1.7142857	1158	7	0.10508175	0.40000001	0.43935442	0.33333334	7.9892468	1.1776857	15.084482	1.0911623	2622	14	71430	12
789	12376093.25	2887648.26	12376096.95	2887655.669	13812	6	62630	40	0.018219944	0.40816328	0.020653581	0.40000001	2	1	0.5	6.6584044	1.5491613	7.329865	2.6666667	0.12724331	0.84912294	0.12724331	0.84912294	0.57068777	0.51139158	0.11154171	2.1688259	8.2828426	60.746758	2	61.029366	1.7142857	1158	7	0.1033681	0.40000001	0.44386968	0.33333334	7.8589597	1.1776857	15.256225	1.0911623	2622	14	70284	12
790	12376089.81	2887640.323	12376093.25	2887648.26	16100	6	73014	40	0.021240795	0.40816328	0.02407491	0.40000001	2	1	0.5	6.6545267	1.5491613	7.5885806	2.6666667	0.12938452	0.84912294	0.12938452	0.84912294	0.57154369	0.51139158	0.11335268	2.1688259	8.6507082	59.757996	2	60.039284	1.7142857	1158	7	0.10165743	0.40000001	0.44844064	0.33333334	7.7288995	1.1776857	15.433967	1.0911623	2622	14	69140	12
791	12376083.46	2887634.767	12376089.81	2887640.323	18384	6	83382	42	0.024256991	0.37333333	0.027490258	0.40000001	2	1	0.5	6.649518	1.5491613	7.8168745	2.6666667	0.1315951	0.84912294	0.1315951	0.84912294	0.57241517	0.51139158	0.1152026	2.1688259	8.4377108	58.770958	2	59.050724	1.8	1158	7	0.099949755	0.40000001	0.45306888	0.33333334	7.5990672	1.1776857	15.618429	1.0911623	2622	15	67998	12
792	12376073.4	2887629.475	12376083.46	2887634.767	20664	6	93734	56	0.027268533	0.28	0.030899623	0.2857143	2	1	0.5	6.6440916	1.5306391	8.0527534	3	0.13387845	0.8619656	0.13387845	0.8619656	0.57330287	0.52832085	0.11710591	1.7493018	11.361689	57.785652	2.1428571	58.06369	2.05	1158	8	0.098245077	0.38095239	0.45775595	0.27272728	7.4694619	1.1601391	15.810128	1.2942394	2622	20	66858	15
793	12376069.17	2887624.977	12376073.4	2887629.475	22940	8	104068	90	0.030274838	0.26627219	0.03430301	0.22222222	2	0.83333331	0.40000001	6.6381521	1.5142466	8.29811	3.6923077	0.13623822	1	0.13623822	1	0.57420731	0.57812965	0.11906354	1.5142466	6.1767979	56.802074	2.2222223	57.078186	2.0384614	1158	10	0.096543379	0.30555555	0.46250355	0.26666668	7.3400841	1	16.010609	1.4379251	2622	26	65720	20
794	12376067.96	2887623.4	12376069.17	2887624.977	25212	14	116946	148	0.034021229	0.2890625	0.037700411	0.25454545	3	1.0833334	0.42857143	6.6316547	1.5566417	8.5560913	4.8000002	0.1386783	1.3057258	0.1386783	1.3057258	0.57512915	0.64768547	0.12107741	1.6981546	1.98532	55.820225	2.090909	56.094204	1.84375	1158	12	0.094844677	0.21818182	0.46731335	0.36842105	7.2109337	0.76585758	16.221706	1.339381	2622	32	64584	23
795	12376092.36	2887818.017	12376103.48	2887798.967	0	0	5228	26	0.001520898	0.11791383	0	0	2	0.66666669	0.5	6.2423925	1.5306391	8.4638405	3	0.16799626	0.8619656	0.16799626	0.8619656	0.5852803	0.52832085	0.13806541	1.7493018	22.054255	46.253242	2.1428571	46.169338	1.9047619	1158	8	0.078292802	0.38095239	0.45928472	0.27272728	5.9525137	1.1601391	9.8039818	1.2942394	2622	21	53515	15
796	12376103.48	2887798.967	12376105.06	2887781.769	15875	14	82146	144	0.023897421	0.46079999	0.023738461	0.3888889	3	1.1666666	0.5	6.2366209	1.563269	8.9152937	4	0.17169861	1.2222222	0.17169861	1.2222222	0.58645684	0.63092977	0.14097773	1.9540863	17.271114	45.277443	2	45.1926	1.6799999	1158	10	0.076604567	0.25	0.46503273	0.40000001	5.8241591	0.81818181	9.8912525	1.2090708	2622	25	52386	18
797	12376102.94	2887769.023	12376105.06	2887781.769	18077	16	97143	168	0.028260259	0.42857143	0.027031189	0.35555556	3	1	0.42857143	6.228436	1.5531402	9.1949167	4.3636365	0.17546976	1.3270249	0.17546976	1.3270249	0.58763415	0.65321249	0.14388512	1.8982824	12.922599	44.325844	2	44.239132	1.7142857	1158	11	0.074958205	0.22222222	0.47060937	0.41176471	5.6989875	0.75356531	9.9398251	1.229477	2622	28	51285	20
798	12375969.33	2887794.999	12375973.04	2887803.73	0	0	2618	12	0.000761613	0.09375	0	0	1	0.33333334	0.33333334	6.4374428	1.4874687	7.705586	2	0.14908133	0.58170414	0.14908133	0.58170414	0.57891619	0.3868528	0.12634845	1.7849625	9.4845505	51.994816	2.2	52.096493	2.0625	1158	6	0.088226326	0.60000002	0.45638734	0.14285715	6.7077475	1.7190869	11.733854	1.2149562	2622	16	60158	11
799	12375961.14	2887789.475	12375969.33	2887794.999	2312	8	13072	84	0.003802828	0.18666667	0.003457217	0.22222222	3	1.6666666	0.60000002	6.4350638	1.5142466	8.3820648	3.6923077	0.15206064	1.1	0.15206064	1.1	0.57996088	0.60206002	0.12882587	1.6824962	9.884737	50.995678	2.1111112	51.097256	2.0333333	1158	10	0.086497717	0.27777779	0.46178681	0.33333334	6.5763235	0.90909094	11.895816	1.3828565	2622	30	59002	19
800	12376324.04	2887669.493	12376324.25	2887669.167	11520	12	54813	100	0.015945869	0.37807184	0.017226271	0.33333334	3	1.1666666	0.5	6.0181451	1.563269	8.2762289	4	0.1854277	1.2222222	0.1854277	1.2222222	0.59064668	0.63092977	0.14691709	1.9540863	0.38859347	41.999134	2	41.723114	1.6521739	1158	10	0.070932761	0.25	0.4419688	0.40000001	5.3929377	0.81818181	8.6924095	1.2090708	2622	23	48593	18
801	12376324.25	2887669.167	12376327.69	2887663.875	9224	8	41812	76	0.012163696	0.34467119	0.01379298	0.2857143	2	0.83333331	0.40000001	6.0215993	1.5388472	7.7644463	3.4285715	0.18104619	0.98558021	0.18104619	0.98558021	0.58933783	0.57015699	0.14352782	1.7312031	6.3113341	42.991356	2.125	42.716248	1.8571428	1158	9	0.072649404	0.32142857	0.43563414	0.30769232	5.5234523	1.0146308	8.6112576	1.293768	2622	21	49741	17
802	12376327.69	2887663.875	12376328.22	2887656.996	6924	6	31382	52	0.009129463	0.32098764	0.010353707	0.2857143	2	1	0.5	6.0246301	1.5306391	7.2674971	3	0.17685986	0.8619656	0.17685986	0.8619656	0.58806294	0.52832085	0.14027953	1.7493018	6.8995175	43.985306	2.1428571	43.710907	1.9444444	1158	8	0.074369043	0.38095239	0.42942694	0.27272728	5.6541944	1.1601391	8.5331631	1.2942394	2622	18	50891	15
803	12376326.37	2887647.471	12376328.22	2887656.996	4620	6	20934	32	0.006089994	0.44444445	0.006908453	0.60000002	2	1	0.5	6.0270095	1.4874687	6.6532054	2	0.17285596	0.87255627	0.17285596	0.87255627	0.58682036	0.5	0.13715784	2.9749374	9.7033768	44.980984	1.8	44.707092	1.5833334	1158	6	0.076091669	0.40000001	0.42334235	0.42857143	5.7851639	1.146058	8.4570627	0.87540293	2622	12	52043	9
804	12376324.78	2887638.74	12376326.37	2887647.471	2312	4	10472	16	0.003046451	0.39506173	0.003457217	0.66666669	2	1.5	0.66666669	6.0287366	1.4575424	5.9965267	1.6	0.16902283	0.70398736	0.16902283	0.70398736	0.58560866	0.36907023	0.13415471	3.6438563	8.874444	45.978394	1.75	45.704807	1.4444444	1158	5	0.077817291	0.5	0.41737571	0.40000001	5.9163604	1.42048	8.3818026	0.79481012	2622	9	53197	7
805	12376324.78	2887638.74	12376325.23	2887631.324	0	0	2619	4	0.000761904	0.1632653	0	0	1	0.5	0.5	6.0304637	1.5	5.4696727	1.3333334	0.1653498	0.33333334	0.1653498	0.33333334	0.58442628	0	0.13127694	3	7.428812	46.977528	2	46.704044	1.7142857	1158	4	0.079545893	1	0.41152263	0	6.0477848	3	8.3055687	0.81028318	2622	7	54353	6
806	12376319.3	2887626.778	12376319.3	2887626.781	134741	6	696990	40	0.20276415	0.40816328	0.20148307	0.40000001	2	1	0.5	6.0823054	1.5491613	7.4527159	2.6666667	0.17418064	0.84912294	0.17418064	0.84912294	0.58723408	0.51139158	0.139477	2.1688259	0.003224902	44.6465	2	44.402363	1.7142857	1158	7	0.075512975	0.40000001	0.43462831	0.33333334	5.7411661	1.1776857	8.8794174	1.0911623	2622	14	51656	12
807	12376319.3	2887626.781	12376325.03	2887631.173	136041	6	703006	42	0.20451428	0.37333333	0.20342702	0.40000001	2	1	0.5	6.060185	1.5491613	7.5062709	2.6666667	0.17645185	0.84912294	0.17645185	0.84912294	0.58793736	0.51139158	0.14078185	2.1688259	7.2175932	44.084702	2	43.828758	1.8	1158	7	0.07454101	0.40000001	0.435094	0.33333334	5.6672683	1.1776857	8.7710333	1.0911623	2622	15	51006	12
808	12376325.03	2887631.173	12376325.22	2887631.322	137351	6	709062	54	0.20627606	0.29916897	0.20538591	0.2857143	2	1	0.5	6.0372591	1.5306391	7.5326715	3	0.17880487	0.8619656	0.17880487	0.8619656	0.58865827	0.52832085	0.14211957	1.7493018	0.24463446	43.517719	2.1428571	43.250572	2	1158	8	0.073560067	0.38095239	0.43563357	0.27272728	5.5926886	1.1601391	8.6883211	1.2942394	2622	19	50350	15
809	12376325.22	2887631.322	12376337.13	2887629.337	138675	8	715172	76	0.20805354	0.34467119	0.20736572	0.2857143	2	0.83333331	0.40000001	6.015605	1.5388472	7.5111213	3.4285715	0.18124391	0.98558021	0.18124391	0.98558021	0.58939743	0.57015699	0.14354153	1.7312031	12.070536	42.945549	2.125	42.667812	1.8571428	1158	9	0.072570153	0.32142857	0.43624979	0.30769232	5.517427	1.0146308	8.6293478	1.293768	2622	21	49688	17
810	12376337.13	2887629.337	12376337.52	2887628.094	140012	12	722865	97	0.21029155	0.40082645	0.209365	0.33333334	3	1.1666666	0.5	5.9983664	1.563269	7.6325479	4	0.18377344	1.2222222	0.18377344	1.2222222	0.59015554	0.63092977	0.14512783	1.9540863	1.3021382	42.368195	2	42.080471	1.5909091	1158	10	0.071571268	0.25	0.43694562	0.40000001	5.4414825	0.81818181	8.5913172	1.2090708	2622	22	49020	18
811	12376560.09	2887594.028	12376562.99	2887546.29	126582	12	627660	103	0.18259507	0.3576389	0.18928263	0.33333334	3	1.1666666	0.5	5.8950377	1.563269	4.1693001	4	0.20619209	1.2222222	0.20619209	1.2222222	0.59652734	0.63092977	0.1600275	1.9540863	47.825439	37.870354	2	37.400841	1.7083334	1158	10	0.063789539	0.25	0.5280875	0.40000001	4.8498468	0.81818181	7.9087129	1.2090708	2622	24	43816	18
812	12376558.36	2887500.65	12376562.99	2887546.29	124627	8	616481	76	0.17934296	0.34467119	0.18635924	0.2857143	2	0.83333331	0.40000001	5.9046726	1.5388472	4.1161084	3.4285715	0.20152931	0.98558021	0.20152931	0.98558021	0.59525019	0.57015699	0.15666424	1.7312031	45.874962	38.723423	2.125	38.260868	1.8571428	1158	9	0.065265439	0.32142857	0.5228433	0.30769232	4.9620576	1.0146308	7.8887024	1.293768	2622	21	44803	17
813	12376552.4	2887466.254	12376558.36	2887500.65	122747	6	607863	54	0.17683585	0.29916897	0.18354802	0.2857143	2	1	0.5	5.9022136	1.5306391	4.3897872	3	0.19740003	0.8619656	0.19740003	0.8619656	0.59409899	0.52832085	0.15339026	1.7493018	34.907284	39.512531	2.1428571	39.061405	2	1158	8	0.066630676	0.38095239	0.50706887	0.27272728	5.065855	1.1601391	7.8466525	1.2942394	2622	19	45716	15
814	12376541.82	2887443.103	12376552.4	2887466.254	120925	6	599487	42	0.17439917	0.37333333	0.1808235	0.40000001	2	1	0.5	5.9027119	1.5491613	4.7131438	2.6666667	0.19344509	0.84912294	0.19344509	0.84912294	0.59297788	0.51139158	0.15032968	2.1688259	25.455444	40.299915	2	39.860031	1.8	1158	7	0.067992933	0.40000001	0.49093148	0.33333334	5.1694255	1.1776857	7.816113	1.0911623	2622	15	46627	12
815	12376516.02	2887400.769	12376541.82	2887443.103	119107	6	591129	40	0.1719677	0.40816328	0.178105	0.40000001	2	1	0.5	5.9033833	1.5491613	5.1002417	2.6666667	0.18965368	0.84912294	0.18965368	0.84912294	0.59188545	0.51139158	0.14740002	2.1688259	49.574154	41.085567	2	40.657131	1.7142857	1158	7	0.069352187	0.40000001	0.47441724	0.33333334	5.2727685	1.1776857	7.7991247	1.0911623	2622	14	47536	12
816	12376494.86	2887376.957	12376516.02	2887400.769	117299	6	582825	40	0.16955195	0.40816328	0.17540142	0.40000001	2	1	0.5	5.9046469	1.5491613	5.5717607	2.6666667	0.18602377	0.84912294	0.18602377	0.84912294	0.59082282	0.51139158	0.14460972	2.1688259	31.860142	41.86776	2	41.450039	1.7142857	1158	7	0.070705466	0.40000001	0.45753455	0.33333334	5.3756571	1.1776857	7.7940054	1.0911623	2622	14	48441	12
817	12376484.27	2887361.082	12376494.86	2887376.957	115526	6	574679	40	0.16718216	0.40816328	0.17275019	0.40000001	2	1	0.5	5.9065351	1.5491613	6.163744	2.6666667	0.18259841	0.84912294	0.18259841	0.84912294	0.58980447	0.51139158	0.14199227	2.1688259	19.079441	42.634399	2	42.227306	1.7142857	1158	7	0.072031833	0.40000001	0.44043165	0.33333334	5.4764991	1.1776857	7.7941523	1.0911623	2622	14	49328	12
818	12376475.01	2887353.144	12376484.27	2887361.082	113826	6	566857	40	0.16490664	0.40816328	0.17020813	0.40000001	2	1	0.5	5.9082661	1.5491613	6.9495168	2.6666667	0.17942493	0.84912294	0.17942493	0.84912294	0.58884698	0.51139158	0.13956535	2.1688259	12.196676	43.370785	2	42.974827	1.7142857	1158	7	0.07330586	0.40000001	0.42329952	0.33333334	5.5733619	1.1776857	7.7930121	1.0911623	2622	14	50180	12
819	12376457.15	2887347.191	12376475.01	2887353.144	112193	6	559363	40	0.16272652	0.40816328	0.16776624	0.40000001	2	1	0.5	5.9123545	1.5491613	6.2452931	2.6666667	0.17650495	0.84912294	0.17650495	0.84912294	0.58795375	0.51139158	0.137389	2.1688259	18.825544	44.071735	2	43.683449	1.7142857	1158	7	0.074518576	0.40000001	0.42111376	0.33333334	5.6655631	1.1776857	7.7910843	1.0911623	2622	14	50991	12
820	12376443.92	2887339.915	12376457.15	2887347.191	110663	6	552337	40	0.16068256	0.40816328	0.16547838	0.40000001	2	1	0.5	5.9144135	1.5491613	5.7432728	2.6666667	0.17383641	0.84912294	0.17383641	0.84912294	0.58712679	0.51139158	0.13535893	2.1688259	15.098037	44.732929	2	44.353546	1.7142857	1158	7	0.075662509	0.40000001	0.41950324	0.33333334	5.7525349	1.1776857	7.7855792	1.0911623	2622	14	51756	12
821	12376443.92	2887339.915	12376445.91	2887324.04	109220	6	545683	40	0.15874682	0.40816328	0.1633206	0.40000001	2	1	0.5	5.9124231	1.5491613	5.3390498	2.6666667	0.17139415	0.84912294	0.17139415	0.84912294	0.58636087	0.51139158	0.1334123	2.1688259	15.998533	45.356094	2	44.987415	1.7142857	1158	7	0.076740645	0.40000001	0.41842413	0.33333334	5.8345046	1.1776857	7.7817011	1.0911623	2622	14	52477	12
822	12376437.97	2887317.425	12376445.91	2887324.04	107790	6	539083	40	0.15682679	0.40816328	0.16118227	0.40000001	2	1	0.5	5.9152112	1.5491613	5.1596608	2.6666667	0.16903907	0.84912294	0.16903907	0.84912294	0.58561379	0.51139158	0.13164112	2.1688259	10.33232	45.974072	2	45.616703	1.7142857	1158	7	0.077809811	0.40000001	0.41743171	0.33333334	5.915792	1.1776857	7.7905245	1.0911623	2622	14	53192	12
823	12376426.73	2887317.425	12376437.97	2887317.425	106375	6	532547	40	0.15492538	0.40816328	0.15906638	0.40000001	2	1	0.5	5.9234319	1.5491613	5.1304922	2.6666667	0.16676681	0.84912294	0.16676681	0.84912294	0.58488494	0.51139158	0.13005203	2.1688259	11.2448	46.586864	2	46.241039	1.7142857	1158	7	0.078870006	0.40000001	0.41652286	0.33333334	5.9963975	1.1776857	7.8113441	1.0911623	2622	14	53901	12
824	12376409.53	2887323.378	12376426.73	2887317.425	104976	6	526083	40	0.15304491	0.40816328	0.15697439	0.40000001	2	1	0.5	5.9361415	1.5491613	5.1438651	2.6666667	0.16459176	0.84912294	0.16459176	0.84912294	0.58417958	0.51139158	0.12863122	2.1688259	18.199192	47.189281	2	46.855453	1.7142857	1158	7	0.079912253	0.40000001	0.41576019	0.33333334	6.0756383	1.1776857	7.8447318	1.0911623	2622	14	54598	12
825	12376385.05	2887329.993	12376409.53	2887323.378	103592	6	519683	40	0.15118305	0.40816328	0.15490486	0.40000001	2	1	0.5	5.9512954	1.5491613	5.1648607	2.6666667	0.16249073	0.84912294	0.16249073	0.84912294	0.58349097	0.51139158	0.12731338	2.1688259	25.352112	47.786518	2	47.464912	1.7142857	1158	7	0.080945529	0.40000001	0.41507375	0.33333334	6.1541972	1.1776857	7.893321	1.0911623	2622	14	55289	12
826	12376377.12	2887327.347	12376385.05	2887329.993	102222	6	513339	40	0.1493375	0.40816328	0.15285625	0.40000001	2	1	0.5	5.9666138	1.5491613	5.1923065	2.6666667	0.16046022	0.84912294	0.16046022	0.84912294	0.58281857	0.51139158	0.12604602	2.1688259	8.3668489	48.378567	2	48.069794	1.7142857	1158	7	0.081969835	0.40000001	0.4144609	0.33333334	6.2320743	1.1776857	7.9594564	1.0911623	2622	14	55974	12
827	12376369.18	2887316.764	12376377.12	2887327.347	100867	6	507061	40	0.14751114	0.40816328	0.15083006	0.40000001	2	1	0.5	5.9814239	1.5491613	5.2191248	2.6666667	0.15849698	0.84912294	0.15849698	0.84912294	0.58216178	0.51139158	0.12481285	2.1688259	13.22922	48.965427	2	48.669716	1.7142857	1158	7	0.08298517	0.40000001	0.41391909	0.33333334	6.3092685	1.1776857	8.0439224	1.0911623	2622	14	56653	12
828	12376366.53	2887304.858	12376369.18	2887316.764	99529	6	500863	40	0.14570805	0.40816328	0.1488293	0.40000001	2	1	0.5	5.9961758	1.5491613	5.2436118	2.6666667	0.15661186	0.84912294	0.15661186	0.84912294	0.58152485	0.51139158	0.12363249	2.1688259	12.196633	49.542782	2	49.259724	1.7142857	1158	7	0.083984055	0.40000001	0.41349819	0.33333334	6.3852129	1.1776857	8.1460943	1.0911623	2622	14	57321	12
829	12376354.63	2887298.243	12376366.53	2887304.858	98212	6	494767	42	0.14393465	0.37333333	0.14685994	0.40000001	2	1	0.5	6.0145416	1.5491613	5.2976761	2.6666667	0.15479283	0.84912294	0.15479283	0.84912294	0.58090425	0.51139158	0.12257078	2.1688259	13.620313	50.113224	2	49.842869	1.8	1158	7	0.084970973	0.40000001	0.41316313	0.33333334	6.460247	1.1776857	8.2628508	1.0911623	2622	15	57981	12
830	12376342.72	2887300.889	12376354.63	2887298.243	97040	6	489303	54	0.14234509	0.29916897	0.1451074	0.2857143	2	1	0.5	6.0237389	1.5306391	5.4404416	3	0.15321282	0.8619656	0.15321282	0.8619656	0.58036041	0.52832085	0.12150516	1.7493018	12.196731	50.619705	2.1428571	50.364227	2	1158	8	0.085847244	0.38095239	0.40711135	0.27272728	6.5268688	1.1601391	8.3809309	1.2942394	2622	19	58567	15
831	12376326.85	2887296.259	12376342.72	2887300.889	96008	8	484437	76	0.14092951	0.34467119	0.14356422	0.2857143	2	0.83333331	0.40000001	6.0264797	1.5388472	5.7308488	3.4285715	0.1518454	0.98558021	0.1518454	0.98558021	0.57988596	0.57015699	0.12047549	1.7312031	16.536455	51.066551	2.125	50.828758	1.8571428	1158	9	0.086620331	0.32142857	0.39508778	0.30769232	6.5856462	1.0146308	8.5007086	1.293768	2622	21	59084	17
832	12376316.34	2887293.06	12376326.85	2887296.259	94987	12	478400	100	0.13917325	0.37807184	0.14203748	0.33333334	3	1.1666666	0.5	6.0336695	1.563269	6.410171	4	0.15051761	1.2222222	0.15051761	1.2222222	0.57942194	0.63092977	0.11956447	1.9540863	10.986613	51.508209	2	51.288712	1.6521739	1158	10	0.087384447	0.25	0.38284931	0.40000001	6.6437407	0.81818181	8.6389027	1.2090708	2622	23	59595	18
833	12376311.63	2887291.628	12376316.34	2887293.06	42413	12	212654	100	0.061864026	0.37807184	0.063421689	0.33333334	3	1.1666666	0.5	6.0411816	1.563269	6.7176747	4	0.14847487	1.2222222	0.14847487	1.2222222	0.5787015	0.63092977	0.11808863	1.9540863	4.915977	52.20311	2	51.994278	1.6521739	1158	10	0.088586695	0.25	0.37435845	0.40000001	6.7351465	0.81818181	8.7200737	1.2090708	2622	23	60399	18
834	12376298.4	2887294.274	12376311.63	2887291.628	40215	8	200179	76	0.058234874	0.34467119	0.06013494	0.2857143	2	0.83333331	0.40000001	6.0450592	1.5388472	6.4622364	3.4285715	0.14577067	0.98558021	0.14577067	0.98558021	0.57773513	0.57015699	0.11601224	1.7312031	13.491182	53.152981	2.125	52.946987	1.8571428	1158	9	0.09023007	0.32142857	0.36987919	0.30769232	6.8600903	1.0146308	8.7358637	1.293768	2622	21	61498	17
835	12376285.84	2887298.243	12376298.4	2887294.274	38021	6	190207	54	0.055333879	0.29916897	0.056854174	0.2857143	2	1	0.5	6.0492516	1.5306391	6.2452154	3	0.14316788	0.8619656	0.14316788	0.8619656	0.57679111	0.52832085	0.11401978	1.7493018	13.179471	54.101124	2.1428571	53.89817	2	1158	8	0.091870457	0.38095239	0.36551312	0.27272728	6.984807	1.1601391	8.7578897	1.2942394	2622	19	62595	15
836	12376272.61	2887303.535	12376285.84	2887298.243	36366	6	182599	42	0.053120606	0.37333333	0.054379392	0.40000001	2	1	0.5	6.0570102	1.5491613	6.4957519	2.6666667	0.14126407	0.84912294	0.14126407	0.84912294	0.57609165	0.51139158	0.11264784	2.1688259	14.248255	54.816769	2	54.623951	1.8	1158	7	0.093108594	0.40000001	0.35696214	0.33333334	7.0789413	1.1776857	8.8003559	1.0911623	2622	15	63423	12
837	12376252.1	2887306.842	12376272.61	2887303.535	35262	6	177413	40	0.051611926	0.40816328	0.052728541	0.40000001	2	1	0.5	6.0766377	1.5491613	6.2058783	2.6666667	0.14002942	0.84912294	0.14002942	0.84912294	0.57563388	0.51139158	0.11202513	2.1688259	20.770206	55.291271	2	55.115562	1.7142857	1158	7	0.093929537	0.40000001	0.35837591	0.33333334	7.1413565	1.1776857	8.8683786	1.0911623	2622	14	63972	12
838	12376242.84	2887310.811	12376252.1	2887306.842	34180	6	172325	40	0.050131757	0.40816328	0.051110584	0.40000001	2	1	0.5	6.1033015	1.5491613	6.2026987	2.6666667	0.1388337	0.84912294	0.1388337	0.84912294	0.57518739	0.51139158	0.11155588	2.1688259	10.07513	55.758858	2	55.600685	1.7142857	1158	7	0.094738513	0.40000001	0.35983348	0.33333334	7.2028618	1.1776857	8.9531536	1.0911623	2622	14	64513	12
839	12376205.14	2887321.394	12376242.84	2887310.811	33113	6	167297	40	0.04866904	0.40816328	0.049515061	0.40000001	2	1	0.5	6.1327515	1.5491613	6.2580862	2.6666667	0.13767546	0.84912294	0.13767546	0.84912294	0.57475191	0.51139158	0.111159	2.1688259	39.160435	56.219532	2	56.079712	1.7142857	1158	7	0.095535524	0.40000001	0.36133352	0.33333334	7.2634578	1.1776857	9.058939	1.0911623	2622	14	65046	12
840	12376181.33	2887325.363	12376205.14	2887321.394	32071	6	162377	40	0.047237743	0.40816328	0.047956921	0.40000001	2	1	0.5	6.1657529	1.5491613	6.304338	2.6666667	0.13655336	0.84912294	0.13655336	0.84912294	0.57432711	0.51139158	0.11084629	2.1688259	24.140955	56.673294	2	56.551868	1.7142857	1158	7	0.096320577	0.40000001	0.36287475	0.33333334	7.3231444	1.1776857	9.1850348	1.0911623	2622	14	65571	12
841	12376173.39	2887328.009	12376181.33	2887325.363	31072	6	157653	40	0.045863464	0.40816328	0.046463083	0.40000001	2	1	0.5	6.197648	1.5491613	6.3408856	2.6666667	0.13551825	0.84912294	0.13551825	0.84912294	0.57393277	0.51139158	0.11057509	2.1688259	8.3668804	57.09853	2	56.995804	1.7142857	1158	7	0.097056285	0.40000001	0.36470059	0.33333334	7.3790793	1.1776857	9.3447237	1.0911623	2622	14	66063	12
842	12376164.79	2887341.899	12376173.39	2887328.009	30105	6	153075	40	0.044531662	0.40816328	0.045017093	0.40000001	2	1	0.5	6.2301288	1.5491613	6.468658	2.6666667	0.13451518	0.84912294	0.13451518	0.84912294	0.5735482	0.51139158	0.11033185	2.1688259	16.336817	57.516853	2	57.432877	1.7142857	1158	7	0.097780026	0.40000001	0.3665601	0.33333334	7.4341049	1.1776857	9.5262995	1.0911623	2622	14	66547	12
843	12376153.54	2887348.514	12376164.79	2887341.899	29160	6	148601	40	0.043230113	0.40816328	0.043603998	0.40000001	2	1	0.5	6.2635775	1.5491613	6.6101203	2.6666667	0.13355118	0.84912294	0.13355118	0.84912294	0.57317638	0.51139158	0.11012925	2.1688259	13.046013	57.924805	2	57.858887	1.7142857	1158	7	0.09848582	0.40000001	0.3684907	0.33333334	7.4877658	1.1776857	9.7293997	1.0911623	2622	14	67019	12
844	12376135.02	2887353.806	12376153.54	2887348.514	28241	6	144249	40	0.041964054	0.40816328	0.042229787	0.40000001	2	1	0.5	6.2958479	1.5491613	6.7526832	2.6666667	0.13262689	0.84912294	0.13262689	0.84912294	0.57281786	0.51139158	0.10993052	2.1688259	19.262032	58.321522	2	58.273075	1.7142857	1158	7	0.099172182	0.40000001	0.37049973	0.33333334	7.5399489	1.1776857	9.9564857	1.0911623	2622	14	67478	12
845	12376126.42	2887363.727	12376135.02	2887353.806	27347	6	140007	40	0.040729996	0.40816328	0.040892955	0.40000001	2	1	0.5	6.3278022	1.5491613	6.8988914	2.6666667	0.13173503	0.84912294	0.13173503	0.84912294	0.57246995	0.51139158	0.10974547	2.1688259	13.12962	58.709595	2	58.679253	1.7142857	1158	7	0.099843591	0.40000001	0.37255675	0.33333334	7.5909953	1.1776857	10.207221	1.0911623	2622	14	67927	12
846	12376126.42	2887363.727	12376127.09	2887376.295	26486	6	135917	42	0.039540157	0.37333333	0.039605472	0.40000001	2	1	0.5	6.3600774	1.5491613	7.0753803	2.6666667	0.13089208	0.84912294	0.13089208	0.84912294	0.57213932	0.51139158	0.1095994	2.1688259	12.585097	59.081245	2	59.069031	1.8	1158	7	0.10048658	0.40000001	0.37474412	0.33333334	7.6398811	1.1776857	10.482236	1.0911623	2622	15	68357	12
847	12376127.09	2887376.295	12376131.01	2887395.963	25651	6	131945	54	0.038384646	0.29916897	0.038356867	0.2857143	2	1	0.5	6.3934321	1.5306391	7.2892466	3	0.13008294	0.8619656	0.13008294	0.8619656	0.57182032	0.52832085	0.10949309	1.7493018	20.05484	59.442524	2.1428571	59.448132	2	1158	8	0.10111164	0.38095239	0.3769936	0.27272728	7.6874032	1.1601391	10.780588	1.2942394	2622	19	68775	15
848	12376131.01	2887395.963	12376136.35	2887398.123	24838	8	128065	76	0.037255902	0.34467119	0.037141155	0.2857143	2	0.83333331	0.40000001	6.4262257	1.5388472	7.5362477	3.4285715	0.12929894	0.98558021	0.12929894	0.98558021	0.57150966	0.57015699	0.10939141	1.7312031	5.7590542	59.79689	2.125	59.820747	1.8571428	1158	9	0.10172472	0.32142857	0.37926692	0.30769232	7.7340155	1.0146308	11.104624	1.293768	2622	21	69185	17
849	12376136.35	2887398.123	12376136.52	2887397.787	24078	12	123520	100	0.035933696	0.37807184	0.0360047	0.33333334	3	1.1666666	0.5	6.4576216	1.563269	7.7903752	4	0.1285619	1.2222222	0.1285619	1.2222222	0.57121623	0.63092977	0.10929924	1.9540863	0.37981156	60.133968	2	60.176964	1.6521739	1158	10	0.1023079	0.25	0.38167194	0.40000001	7.7783542	0.81818181	11.45673	1.2090708	2622	23	69575	18
850	12376136.52	2887397.787	12376142.96	2887385.556	7156	12	40271	100	0.011715397	0.37807184	0.010700624	0.33333334	3	1.1666666	0.5	6.4748139	1.563269	7.7768254	4	0.12720834	1.2222222	0.12720834	1.2222222	0.5706737	0.63092977	0.1084364	1.9540863	13.82239	60.76318	2	60.817696	1.6521739	1158	10	0.10339651	0.25	0.38100013	0.40000001	7.8611197	0.81818181	11.621541	1.2090708	2622	23	70303	18
851	12376142.96	2887385.556	12376156.19	2887379.602	4944	8	27726	76	0.008065881	0.34467119	0.007392942	0.2857143	2	0.83333331	0.40000001	6.479321	1.5388472	7.5120201	3.4285715	0.12520567	0.98558021	0.12520567	0.98558021	0.56986225	0.57015699	0.10680351	1.7312031	14.506934	61.719101	2.125	61.775745	1.8571428	1158	9	0.10505035	0.32142857	0.37698317	0.30769232	7.9868593	1.0146308	11.590834	1.293768	2622	21	71409	17
852	12376156.19	2887379.602	12376165.45	2887378.28	2736	6	17696	54	0.005148014	0.29916897	0.00409124	0.2857143	2	1	0.5	6.4838281	1.5306391	7.2692137	3	0.12326851	0.8619656	0.12326851	0.8619656	0.56906712	0.52832085	0.10522421	1.7493018	9.3544149	62.673294	2.1428571	62.732265	2	1158	8	0.1067012	0.38095239	0.37305278	0.27272728	8.1123714	1.1601391	11.569441	1.2942394	2622	19	72513	15
853	12376165.45	2887378.28	12376176.03	2887385.556	896	6	9376	42	0.00272761	0.37333333	0.001339821	0.40000001	2	1	0.5	6.4883356	1.5491613	7.045774	2.6666667	0.12139375	0.84912294	0.12139375	0.84912294	0.56828779	0.51139158	0.10369588	2.1688259	12.843229	63.625755	2	63.686882	1.8	1158	7	0.10834906	0.40000001	0.3692064	0.33333334	8.2376566	1.1776857	11.556915	1.0911623	2622	15	73615	12
854	12376176.03	2887385.556	12376188.6	2887388.201	1068	6	10216	40	0.002971978	0.40816328	0.001597019	0.40000001	2	1	0.5	6.4587445	1.5491613	6.8720131	2.6666667	0.12204221	0.84912294	0.12204221	0.84912294	0.56855851	0.51139158	0.10377437	2.1688259	12.843204	63.292999	2	63.333714	1.7142857	1158	7	0.10777336	0.40000001	0.36675307	0.33333334	8.1938868	1.1776857	11.25201	1.0911623	2622	14	73230	12
855	12376188.6	2887388.201	12376193.09	2887390.55	3074	6	19352	40	0.005629768	0.40816328	0.004596663	0.40000001	2	1	0.5	6.4533906	1.5491613	7.005239	2.6666667	0.12392674	0.84912294	0.12392674	0.84912294	0.56933844	0.51139158	0.10528948	2.1688259	5.0662694	62.345722	2	62.383678	1.7142857	1158	7	0.10613447	0.40000001	0.37055364	0.33333334	8.0692835	1.1776857	11.242601	1.0911623	2622	14	72134	12
856	12376193.09	2887390.55	12376203.89	2887389.708	5270	6	29336	40	0.008534253	0.40816328	0.007880421	0.40000001	2	1	0.5	6.4488835	1.5491613	7.2300835	2.6666667	0.12587398	0.84912294	0.12587398	0.84912294	0.57013422	0.51139158	0.10686921	2.1688259	10.827895	61.396717	2	61.431732	1.7142857	1158	7	0.10449259	0.40000001	0.37443826	0.33333334	7.9444532	1.1776857	11.240862	1.0911623	2622	14	71036	12
857	12376203.89	2887389.708	12376209.16	2887390.209	7470	6	39336	42	0.011443393	0.37333333	0.01117016	0.40000001	2	1	0.5	6.4443765	1.5491613	7.4747005	2.6666667	0.12788711	0.84912294	0.12788711	0.84912294	0.57094634	0.51139158	0.10850254	2.1688259	5.2939882	60.44598	2	60.47826	1.8	1158	7	0.10284772	0.40000001	0.37840939	0.33333334	7.819396	1.1776857	11.247737	1.0911623	2622	15	69936	12
858	12376209.16	2887390.209	12376214.18	2887394.663	9674	6	49352	54	0.014357188	0.29916897	0.014465881	0.2857143	2	1	0.5	6.4398689	1.5306391	7.7418175	3	0.12996954	0.8619656	0.12996954	0.8619656	0.5717755	0.52832085	0.11019222	1.7493018	6.7150908	59.493519	2.1428571	59.523266	2	1158	8	0.10119986	0.38095239	0.38246968	0.27272728	7.6941109	1.1601391	11.263414	1.2942394	2622	19	68834	15
859	12376214.18	2887394.663	12376223.15	2887398.044	11882	8	59382	76	0.017275056	0.34467119	0.017767582	0.2857143	2	0.83333331	0.40000001	6.4337711	1.5388472	7.9540434	3.4285715	0.13212486	0.98558021	0.13212486	0.98558021	0.57262224	0.57015699	0.11191352	1.7312031	9.5874968	58.539326	2.125	58.566742	1.8571428	1158	9	0.099549003	0.32142857	0.38662183	0.30769232	7.5685983	1.0146308	11.289788	1.293768	2622	21	67730	17
860	12376223.15	2887398.044	12376229.47	2887397.75	14094	12	71927	100	0.020924572	0.37807184	0.021075265	0.33333334	3	1.1666666	0.5	6.4275289	1.563269	8.1877251	4	0.13435698	1.2222222	0.13435698	1.2222222	0.57348734	0.63092977	0.1136938	1.9540863	6.3229251	57.583405	2	57.608696	1.6521739	1158	10	0.097895168	0.25	0.39086866	0.40000001	7.4428587	0.81818181	11.3259	1.2090708	2622	23	66624	18
861	12376951.88	2887714.952	12376951.91	2887715.157	8386	12	46583	103	0.013551647	0.3576389	0.012539888	0.33333334	3	1.1666666	0.5	6.4042311	1.563269	4.7035213	4	0.17274393	1.2222222	0.17274393	1.2222222	0.58678526	0.63092977	0.1456479	1.9540863	0.20690022	45.009506	2	44.040428	1.7083334	1158	10	0.076141015	0.25	0.55671728	0.40000001	5.7889156	0.81818181	11.189693	1.2090708	2622	24	52076	18
862	12376950.4	2887704.369	12376951.88	2887714.952	6114	8	33712	76	0.009807292	0.34467119	0.009142485	0.2857143	2	0.83333331	0.40000001	6.4107285	1.5388472	4.6407719	3.4285715	0.16897413	0.98558021	0.16897413	0.98558021	0.5855931	0.57015699	0.1426139	1.7312031	10.686604	45.991356	2.125	45.023647	1.8571428	1158	9	0.077839717	0.32142857	0.55094028	0.30769232	5.918066	1.0146308	11.064577	1.293768	2622	21	53212	17
863	12376946.8	2887695.267	12376950.4	2887704.369	5244	6	29638	54	0.008622109	0.29916897	0.007841542	0.2857143	2	1	0.5	6.3970985	1.5306391	4.5640821	3	0.16757379	0.8619656	0.16757379	0.8619656	0.5851447	0.52832085	0.14113128	1.7493018	9.7871141	46.367329	2.1428571	45.412281	2	1158	8	0.07849019	0.38095239	0.54718769	0.27272728	5.9675202	1.1601391	10.789672	1.2942394	2622	19	53647	15
864	12376941.51	2887690.611	12376946.8	2887695.267	5778	6	31802	42	0.009251647	0.37333333	0.008640052	0.40000001	2	1	0.5	6.3612957	1.5491613	4.4729953	2.6666667	0.16843054	0.84912294	0.16843054	0.84912294	0.58541942	0.51139158	0.14105895	2.1688259	7.0488968	46.136559	2	45.205566	1.8	1158	7	0.078090936	0.40000001	0.5453651	0.33333334	5.9371657	1.1776857	10.387101	1.0911623	2622	15	53380	12
865	12376933.89	2887687.859	12376941.51	2887690.611	6316	6	33986	40	0.009887003	0.40816328	0.009444542	0.40000001	2	1	0.5	6.3241954	1.5491613	4.3857527	2.6666667	0.16930261	0.84912294	0.16930261	0.84912294	0.58569783	0.51139158	0.14096238	2.1688259	8.1016207	45.90406	2	44.99733	1.7142857	1158	7	0.077688687	0.40000001	0.54352236	0.33333334	5.9065833	1.1776857	10.022329	1.0911623	2622	14	53111	12
866	12376926.27	2887688.494	12376933.89	2887687.859	6887	6	36320	40	0.010565996	0.40816328	0.01029838	0.40000001	2	1	0.5	6.2895966	1.5491613	4.3223867	2.6666667	0.17023976	0.84912294	0.17023976	0.84912294	0.58599573	0.51139158	0.14096721	2.1688259	7.6464124	45.656872	2	44.77422	1.7142857	1158	7	0.077261023	0.40000001	0.54179192	0.33333334	5.8740683	1.1776857	9.7087479	1.0911623	2622	14	52825	12
867	12376917.59	2887688.494	12376926.27	2887688.494	7505	6	38870	40	0.011307827	0.40816328	0.011222497	0.40000001	2	1	0.5	6.2544928	1.5491613	4.2682481	2.6666667	0.17124733	0.84912294	0.17124733	0.84912294	0.58631456	0.51139158	0.14101011	2.1688259	8.6782999	45.394123	2	44.535088	1.7142857	1158	7	0.076806441	0.40000001	0.54018587	0.33333334	5.8395071	1.1776857	9.449461	1.0911623	2622	14	52521	12
868	12376914.41	2887680.239	12376917.59	2887688.494	8419	6	42824	40	0.012458101	0.40816328	0.012589234	0.40000001	2	1	0.5	6.2252469	1.5491613	4.2619238	2.6666667	0.1728152	0.84912294	0.1728152	0.84912294	0.58680761	0.51139158	0.14163578	2.1688259	8.8445625	44.991356	2	44.151031	1.7142857	1158	7	0.07610961	0.40000001	0.54000902	0.33333334	5.7865281	1.1776857	9.2517729	1.0911623	2622	14	52055	12
869	12376914.41	2887680.239	12376915.26	2887667.539	9736	6	48708	40	0.014169839	0.40816328	0.014558592	0.40000001	2	1	0.5	6.2021055	1.5491613	4.2770972	2.6666667	0.17508556	0.84912294	0.17508556	0.84912294	0.58751518	0.51139158	0.14296311	2.1688259	12.728193	44.420918	2	43.5881	1.7142857	1158	7	0.075122692	0.40000001	0.5415948	0.33333334	5.7114935	1.1776857	9.1567345	1.0911623	2622	14	51395	12
870	12376915.05	2887662.882	12376915.26	2887667.539	11182	6	55218	42	0.016063688	0.37333333	0.016720848	0.40000001	2	1	0.5	6.1818457	1.5491613	4.3108182	2.6666667	0.17764209	0.84912294	0.17764209	0.84912294	0.58830303	0.51139158	0.14457683	2.1688259	4.6615052	43.796024	2	42.967201	1.8	1158	7	0.074041568	0.40000001	0.54378772	0.33333334	5.6292963	1.1776857	9.1159763	1.0911623	2622	15	50672	12
871	12376914.2	2887654.839	12376915.05	2887662.882	12653	6	61846	54	0.017991867	0.29916897	0.018920487	0.2857143	2	1	0.5	6.1662431	1.5306391	4.3530502	3	0.18030396	0.8619656	0.18030396	0.8619656	0.58911359	0.52832085	0.1463729	1.7493018	8.087842	43.164219	2.1428571	42.339436	2	1158	8	0.072948471	0.38095239	0.546094	0.27272728	5.5461903	1.1601391	9.0991888	1.2942394	2622	19	49941	15
872	12376913.36	2887652.934	12376914.2	2887654.839	14534	8	70360	76	0.020468708	0.34467119	0.021733213	0.2857143	2	0.83333331	0.40000001	6.158206	1.5388472	4.4067874	3.4285715	0.18389255	0.98558021	0.18389255	0.98558021	0.59019101	0.57015699	0.14909165	1.7312031	2.0846884	42.3414	2.125	41.517162	1.8571428	1158	9	0.071524911	0.32142857	0.55051869	0.30769232	5.4379582	1.0146308	9.140872	1.293768	2622	21	48989	17
873	12376913.34	2887652.904	12376913.36	2887652.934	16806	12	83231	106	0.024213063	0.33919999	0.025130618	0.33333334	3	1.1666666	0.5	6.1519718	1.563269	4.4672828	4	0.1883662	1.2222222	0.1883662	1.2222222	0.59151047	0.63092977	0.15256417	1.9540863	0.032947991	41.35955	2	40.533943	1.76	1158	10	0.069826216	0.25	0.55677474	0.40000001	5.3088078	0.81818181	9.2224731	1.2090708	2622	25	47853	18
874	12376981.56	2887815.391	12376989.77	2887815.706	43345	18	233596	184	0.067956343	0.31833911	0.064815342	0.27272728	4	1.25	0.5	6.6524892	1.5696367	4.7521162	5.3333335	0.14143442	1.5154221	0.14143442	1.5154221	0.57615453	0.68604112	0.12387172	1.8550252	8.209342	54.751945	2	53.563309	1.5882353	1158	13	0.092996441	0.18181819	0.53104454	0.42857143	7.0704145	0.65988213	14.985493	1.2737888	2622	34	63348	24
875	12376989.77	2887815.706	12376997.81	2887815.494	41370	10	220264	126	0.064077884	0.26222685	0.061862051	0.22222222	2	0.75	0.33333334	6.6573563	1.5085742	4.6911969	4	0.13922486	1.1058542	0.13922486	1.1058542	0.57533383	0.60528529	0.12202571	1.5085742	8.0461826	55.605015	2.2	54.412281	1.967742	1158	11	0.094472341	0.26666668	0.52729124	0.29411766	7.1826253	0.9042784	14.961046	1.4395257	2622	31	64335	22
876	12376997.81	2887815.494	12377007.55	2887812.531	39416	6	211444	86	0.061512019	0.17898023	0.058940165	0.16666667	2	1	0.5	6.6641135	1.4287713	4.6482277	3.3333333	0.13710465	0.91666669	0.13710465	0.91666669	0.5745362	0.55788589	0.12028936	1.298883	10.177675	56.44944	2.3333333	55.253624	2.3225806	1158	10	0.095933281	0.33333334	0.52366632	0.2	7.2936993	1.0909091	14.960202	1.6264987	2622	31	65312	21
877	12377007.55	2887812.531	12377016.86	2887808.721	37488	8	202728	80	0.058976412	0.30245748	0.056057159	0.2857143	2	0.83333331	0.40000001	6.6724286	1.5388472	4.6507936	3.4285715	0.13506876	0.98558021	0.13506876	0.98558021	0.57376069	0.57015699	0.118651	1.7312031	10.062488	57.285221	2.125	56.086956	1.9565217	1158	9	0.097379275	0.32142857	0.52016681	0.30769232	7.403636	1.0146308	14.982844	1.293768	2622	23	66279	17
878	12377016.86	2887808.721	12377026.23	2887803.725	35637	12	192365	100	0.055961672	0.37807184	0.053289291	0.33333334	3	1.1666666	0.5	6.6796355	1.563269	4.6450057	4	0.13317911	1.2222222	0.13317911	1.2222222	0.57303232	0.63092977	0.11711739	1.9540863	10.616635	58.083839	2	56.880245	1.6521739	1158	10	0.098760962	0.25	0.51703107	0.40000001	7.5086846	0.81818181	15.051197	1.2090708	2622	23	67203	18
879	12377026.23	2887803.725	12377032.74	2887800.254	27852	12	156178	100	0.045434367	0.37807184	0.041648101	0.33333334	3	1.1666666	0.5	6.6852002	1.563269	4.6024957	4	0.13139656	1.2222222	0.13139656	1.2222222	0.57233739	0.63092977	0.11564604	1.9540863	7.3751354	58.858253	2	57.645309	1.6521739	1158	10	0.10010079	0.25	0.51414204	0.40000001	7.6105494	0.81818181	15.146362	1.2090708	2622	23	68099	18
880	12377032.74	2887800.254	12377044.59	2887797.926	28752	8	160932	76	0.046817373	0.34467119	0.042993903	0.2857143	2	0.83333331	0.40000001	6.6744699	1.5388472	4.6191316	3.4285715	0.13261889	0.98558021	0.13261889	0.98558021	0.57281476	0.57015699	0.11653453	1.7312031	12.079805	58.324978	2.125	57.113655	1.8571428	1158	9	0.099178165	0.32142857	0.51499087	0.30769232	7.5404038	1.0146308	14.927637	1.293768	2622	21	67482	17
881	12377044.59	2887797.926	12377058.35	2887794.116	30009	6	166616	56	0.048470926	0.28	0.044873539	0.2857143	2	1	0.5	6.6649942	1.5306391	4.6314125	3	0.13388865	0.8619656	0.13388865	0.8619656	0.5733068	0.52832085	0.11748327	1.7493018	14.276193	57.78133	2.1428571	56.57132	2.05	1158	8	0.098237596	0.38095239	0.51593745	0.27272728	7.4688935	1.1601391	14.738628	1.2942394	2622	20	66853	15
882	12377058.35	2887794.116	12377069.35	2887788.824	31302	6	172458	56	0.050170448	0.28	0.04680701	0.2857143	2	1	0.5	6.6570845	1.5306391	4.6569347	3	0.13522035	0.8619656	0.13522035	0.8619656	0.5738188	0.52832085	0.11851101	1.7493018	12.212679	57.222126	2.1428571	56.014111	2.05	1158	8	0.097270116	0.38095239	0.51702863	0.27272728	7.3953371	1.1601391	14.585432	1.2942394	2622	20	66206	15
883	12377069.35	2887788.824	12377085.23	2887784.591	32630	8	178448	78	0.051913023	0.32231405	0.048792817	0.2857143	2	0.83333331	0.40000001	6.64993	1.5388472	4.7003751	3.4285715	0.13661274	0.98558021	0.13661274	0.98558021	0.5743497	0.57015699	0.11960269	1.7312031	16.429743	56.649094	2.125	55.443554	1.9090909	1158	9	0.096278705	0.32142857	0.51825279	0.30769232	7.3199611	1.0146308	14.467345	1.293768	2622	22	65543	17
884	12377085.23	2887784.591	12377093.87	2887778.579	33977	12	186039	119	0.054121349	0.30357143	0.050807033	0.26666668	3	1.1666666	0.5	6.6427798	1.5531402	4.7533932	4.3636365	0.13805145	1.2063863	0.13805145	1.2063863	0.57489359	0.627249	0.12073232	1.7084541	10.525179	56.069145	2.0999999	54.866512	1.8571428	1158	11	0.095275335	0.24444444	0.51955271	0.35294119	7.2436762	0.82892185	14.379281	1.3434201	2622	28	64872	21
885	12377032.74	2887816.552	12377033.58	2887821.632	0	0	2619	5	0.000761904	0.15625	0	0	1	0.5	0.5	6.6908154	1.5	4.1591129	1.3333334	0.12471215	0.33333334	0.12471215	0.33333334	0.56966066	0	0.10985501	3	5.1500611	61.959377	2	60.75248	1.875	1158	4	0.10546605	1	0.49931851	0	8.018465	3	14.427879	0.81028318	2622	8	71687	6
886	12377031.04	2887809.991	12377032.74	2887816.552	2312	4	10472	28	0.003046451	0.2857143	0.003457217	0.40000001	2	1.5	0.66666669	6.6890883	1.4874687	4.3337522	2	0.12679027	0.69804502	0.12679027	0.69804502	0.5705052	0.43067655	0.11165676	2.2312031	6.7766886	60.960243	2	59.753242	1.9285715	1158	6	0.10373744	0.5	0.50390446	0.2857143	7.8870406	1.4325724	14.615714	1.1120105	2622	14	70531	10
887	12377027.66	2887804.911	12377031.04	2887809.991	4620	8	20932	64	0.006089412	0.39506173	0.006908453	0.38095239	2	0.83333331	0.40000001	6.6867094	1.5306391	4.4744382	3	0.12893504	0.98510355	0.12893504	0.98510355	0.571365	0.56457502	0.11350517	2.0408521	6.1054187	59.962833	2	58.755531	1.7222222	1158	8	0.10201182	0.33333334	0.50854039	0.36363637	7.7558436	1.0151217	14.806935	1.1403179	2622	18	69377	14
888	12377026.23	2887803.725	12377027.66	2887804.911	6924	12	33973	97	0.009883221	0.40082645	0.010353707	0.33333334	3	1.1666666	0.5	6.6836782	1.563269	4.5719018	4	0.13114969	1.2222222	0.13114969	1.2222222	0.57224053	0.63092977	0.1154025	1.9540863	1.8558836	58.967155	2	57.759342	1.5909091	1158	10	0.1002892	0.25	0.51322752	0.40000001	7.6248746	0.81818181	15.003158	1.2090708	2622	22	68225	18
889	12376939.1	2887759.034	12376951.03	2887754.746	10021	12	63050	100	0.018342128	0.37807184	0.014984762	0.33333334	3	1.1666666	0.5	6.5392313	1.563269	4.7490091	4	0.15582392	1.2222222	0.15582392	1.2222222	0.58125675	0.63092977	0.13415115	1.9540863	12.681252	49.788246	2	48.71701	1.6521739	1158	10	0.08440873	0.25	0.54202634	0.40000001	6.4175005	0.81818181	12.617149	1.2090708	2622	23	57605	18
890	12376951.03	2887754.746	12376964.37	2887752.841	10928	8	67740	76	0.019706514	0.34467119	0.016341032	0.2857143	2	0.83333331	0.40000001	6.5194478	1.5388472	4.705061	3.4285715	0.15762217	0.98558021	0.15762217	0.98558021	0.58186698	0.57015699	0.13528879	1.7312031	13.470385	49.231632	2.125	48.163616	1.8571428	1158	9	0.083445735	0.32142857	0.5433799	0.30769232	6.344285	1.0146308	12.412092	1.293768	2622	21	56961	17
891	12376964.37	2887752.841	12376973.05	2887751.571	12236	6	73632	56	0.021420579	0.28	0.018296931	0.2857143	2	1	0.5	6.4998498	1.5306391	4.6715336	3	0.15949136	0.8619656	0.15949136	0.8619656	0.58249527	0.52832085	0.13648164	1.7493018	8.7707348	48.666378	2.1428571	47.602211	2.05	1158	8	0.08246778	0.38095239	0.54483557	0.27272728	6.2699323	1.1601391	12.242974	1.2942394	2622	20	56307	15
892	12376973.05	2887751.571	12376984.05	2887747.549	13583	6	79700	56	0.023185845	0.28	0.020311149	0.2857143	2	1	0.5	6.4806056	1.5306391	4.6566038	3	0.16144983	0.8619656	0.16144983	0.8619656	0.58314717	0.52832085	0.13774855	1.7493018	11.718427	48.088158	2.1428571	47.027077	2.05	1158	8	0.081467405	0.38095239	0.54643768	0.27272728	6.1938748	1.1601391	12.107276	1.2942394	2622	20	55638	15
893	12376984.05	2887747.549	12376995.48	2887746.491	14970	8	85956	76	0.025005804	0.34467119	0.02238518	0.2857143	2	0.83333331	0.40000001	6.4696569	1.5388472	4.6824827	3.4285715	0.16354513	0.98558021	0.16354513	0.98558021	0.58383745	0.57015699	0.13930057	1.7312031	11.478889	47.484875	2.125	46.426392	1.8571428	1158	9	0.080423661	0.32142857	0.54830772	0.30769232	6.1145201	1.0146308	12.017574	1.293768	2622	21	54940	17
894	12376995.48	2887746.491	12376998.32	2887745.321	16504	12	94795	100	0.027577193	0.37807184	0.024679026	0.33333334	3	1.1666666	0.5	6.4604669	1.563269	4.7145772	4	0.16590807	1.2222222	0.16590807	1.2222222	0.58460736	0.63092977	0.14111251	1.9540863	3.0726347	46.822819	2	45.763538	1.6521739	1158	10	0.079278231	0.25	0.55078334	0.40000001	6.0274343	0.81818181	11.996001	1.2090708	2622	23	54174	18
895	12377176.03	2887761.096	12377183.97	2887761.514	6038	12	38557	103	0.011216771	0.3576389	0.009028839	0.33333334	3	1.1666666	0.5	6.8610129	1.563269	4.6958542	4	0.10814868	1.2222222	0.10814868	1.2222222	0.56248081	0.63092977	0.097687878	1.9540863	7.950995	71.295593	2	69.946983	1.7083334	1158	10	0.12161867	0.25	0.46170902	0.40000001	9.2465305	0.81818181	15.955962	1.2090708	2622	24	82489	18
896	12377171.59	2887761.519	12377176.03	2887761.096	5334	8	32792	76	0.009539652	0.34467119	0.007976122	0.2857143	2	0.83333331	0.40000001	6.8554449	1.5388472	4.6532149	3.4285715	0.10767736	0.98558021	0.10767736	0.98558021	0.56226361	0.57015699	0.097183213	1.7312031	4.4651194	71.603287	2.125	70.263924	1.8571428	1158	9	0.12215101	0.32142857	0.45935285	0.30769232	9.2870035	1.0146308	15.714736	1.293768	2622	21	82845	17
897	12377165.03	2887754.111	12377171.59	2887761.519	6184	6	36474	56	0.010610797	0.28	0.009247158	0.2857143	2	1	0.5	6.8382711	1.5306391	4.6253157	3	0.10823651	0.8619656	0.10823651	0.8619656	0.56252122	0.52832085	0.097443156	1.7493018	9.8964787	71.238548	2.1428571	69.915329	2.05	1158	8	0.12151998	0.38095239	0.45849741	0.27272728	9.239027	1.1601391	15.36342	1.2942394	2622	20	82423	15
898	12377163.97	2887748.396	12377165.03	2887754.111	7160	6	40774	56	0.011861728	0.28	0.010706606	0.2857143	2	1	0.5	6.8209987	1.5306391	4.607583	3	0.10886883	0.8619656	0.10886883	0.8619656	0.5628112	0.52832085	0.097764857	1.7493018	5.81218	70.830597	2.1428571	69.517921	2.05	1158	8	0.12081418	0.38095239	0.4579621	0.27272728	9.1853657	1.1601391	15.06691	1.2942394	2622	20	81951	15
899	12377163.76	2887743.739	12377163.97	2887748.396	8324	8	45976	76	0.013375062	0.34467119	0.012447177	0.2857143	2	0.83333331	0.40000001	6.8067465	1.5388472	4.6146946	3.4285715	0.10967516	0.98558021	0.10967516	0.98558021	0.56317896	0.57015699	0.098283172	1.7312031	4.6615052	70.3172	2.125	69.0103	1.8571428	1158	9	0.11992595	0.32142857	0.45823988	0.30769232	9.1178341	1.0146308	14.911612	1.293768	2622	21	81357	17
900	12377163.76	2887743.739	12377163.82	2887742.892	9668	12	53619	100	0.015598518	0.37807184	0.014456909	0.33333334	3	1.1666666	0.5	6.7901182	1.563269	4.6131635	4	0.1106033	1.2222222	0.1106033	1.2222222	0.56359953	0.63092977	0.098872781	1.9540863	0.84970516	69.735519	2	68.430969	1.6521739	1158	10	0.11891959	0.25	0.45905519	0.40000001	9.0413218	0.81818181	14.809237	1.2090708	2622	23	80684	18
901	12377163.82	2887742.892	12377164.18	2887738.236	13705	12	78091	100	0.022717765	0.37807184	0.02049358	0.33333334	3	1.1666666	0.5	6.7716813	1.563269	4.578588	4	0.11156283	1.2222222	0.11156283	1.2222222	0.5640313	0.63092977	0.099459767	1.9540863	4.6698503	69.144341	2	67.842484	1.6521739	1158	10	0.11789678	0.25	0.45995355	0.40000001	8.9635592	0.81818181	14.673932	1.2090708	2622	23	80000	18
902	12377164.18	2887738.236	12377166.93	2887735.061	15062	8	85698	76	0.024930747	0.34467119	0.022522751	0.2857143	2	0.83333331	0.40000001	6.7541747	1.5388472	4.5221453	3.4285715	0.11253628	0.98558021	0.11253628	0.98558021	0.56446624	0.57015699	0.10006825	1.7312031	4.2014852	68.554886	2.125	67.257439	1.8571428	1158	9	0.11687696	0.32142857	0.46084708	0.30769232	8.8860235	1.0146308	14.489713	1.293768	2622	21	79318	17
903	12377165.66	2887728.076	12377166.93	2887735.061	16678	6	92970	54	0.027046274	0.29916897	0.024939215	0.2857143	2	1	0.5	6.7370329	1.5306391	4.4853406	3	0.11362659	0.8619656	0.11362659	0.8619656	0.56494975	0.52832085	0.10078134	1.7493018	7.0995159	67.906654	2.1428571	66.614037	2	1158	8	0.11575546	0.38095239	0.46222195	0.27272728	8.8007565	1.1601391	14.327002	1.2942394	2622	19	78568	15
904	12377165.66	2887720.456	12377165.66	2887728.076	18586	6	101554	42	0.02954348	0.37333333	0.027792316	0.40000001	2	1	0.5	6.7267284	1.5491613	4.4816322	2.6666667	0.11508653	0.84912294	0.11508653	0.84912294	0.56559122	0.51139158	0.10192013	2.1688259	7.6201	67.057907	2	65.771164	1.8	1158	7	0.11428704	0.40000001	0.46523604	0.33333334	8.6891146	1.1776857	14.213492	1.0911623	2622	15	77586	12
905	12377164.39	2887713.471	12377165.66	2887720.456	20570	6	110482	40	0.032140762	0.40816328	0.030759063	0.40000001	2	1	0.5	6.7185383	1.5491613	4.4905853	2.6666667	0.11659992	0.84912294	0.11659992	0.84912294	0.56624913	0.51139158	0.10313468	2.1688259	7.0995159	66.200516	2	64.919907	1.7142857	1158	7	0.11280367	0.40000001	0.46836039	0.33333334	8.576335	1.1776857	14.121103	1.0911623	2622	14	76594	12
906	12377163.33	2887709.449	12377164.39	2887713.471	22582	6	119526	40	0.034771785	0.40816328	0.033767678	0.40000001	2	1	0.5	6.7099009	1.5491613	4.5090756	2.6666667	0.11816952	0.84912294	0.11816952	0.84912294	0.5669241	0.51139158	0.10438865	2.1688259	4.1585426	65.334488	2	64.060638	1.7142857	1158	7	0.11130534	0.40000001	0.47159752	0.33333334	8.4624195	1.1776857	14.051963	1.0911623	2622	14	75592	12
907	12377161.43	2887707.332	12377163.33	2887709.449	24659	6	128872	42	0.03749067	0.37333333	0.036873493	0.40000001	2	1	0.5	6.7025528	1.5491613	4.547368	2.6666667	0.11981132	0.84912294	0.11981132	0.84912294	0.5676223	0.51139158	0.10572311	2.1688259	2.8477085	64.452896	2	63.186501	1.8	1158	7	0.1097801	0.40000001	0.47500715	0.33333334	8.3464565	1.1776857	14.015561	1.0911623	2622	15	74572	12
908	12377158.04	2887705.216	12377161.43	2887707.332	26799	6	138518	54	0.040296827	0.29916897	0.04007351	0.2857143	2	1	0.5	6.6962705	1.5306391	4.5890837	3	0.12159176	0.8619656	0.12159176	0.8619656	0.56837058	0.52832085	0.10719364	1.7493018	3.9936798	63.523769	2.1428571	62.262394	2	1158	8	0.10817261	0.38095239	0.47885975	0.27272728	8.2242413	1.1601391	14.039425	1.2942394	2622	19	73497	15
909	12377156.35	2887702.041	12377158.04	2887705.216	28963	8	148288	76	0.043139055	0.34467119	0.043309417	0.2857143	2	0.83333331	0.40000001	6.6913476	1.5388472	4.6467223	3.4285715	0.12343284	0.98558021	0.12343284	0.98558021	0.56913501	0.57015699	0.10873675	1.7312031	3.5983646	62.591183	2.125	61.334095	1.8571428	1158	9	0.10655914	0.32142857	0.48279515	0.30769232	8.1015711	1.0146308	14.077971	1.293768	2622	21	72418	17
910	12377153.78	2887694.52	12377156.35	2887702.041	31144	12	160621	100	0.046726897	0.37807184	0.046570744	0.33333334	3	1.1666666	0.5	6.6849346	1.563269	4.6989613	4	0.12535377	1.2222222	0.12535377	1.2222222	0.56992263	0.63092977	0.11032315	1.9540863	7.9480615	61.647366	2	60.391304	1.6521739	1158	10	0.10492624	0.25	0.48688117	0.40000001	7.9774232	0.81818181	14.148778	1.2090708	2622	23	71326	18
911	12377153.6	2887693.997	12377153.78	2887694.52	47278	12	249167	100	0.07248617	0.37807184	0.070696495	0.33333334	3	1.1666666	0.5	6.6752801	1.563269	4.7123308	4	0.12729302	1.2222222	0.12729302	1.2222222	0.5707078	0.63092977	0.11186811	1.9540863	0.5528785	60.723423	2	59.471016	1.6521739	1158	10	0.10332772	0.25	0.49085605	0.40000001	7.8558898	0.81818181	14.17358	1.2090708	2622	23	70257	18
912	12377152.33	2887684.896	12377153.6	2887693.997	49372	8	260960	80	0.075916916	0.30245748	0.073827729	0.2857143	2	0.83333331	0.40000001	6.6648045	1.5388472	4.706778	3.4285715	0.12925144	0.98558021	0.12925144	0.98558021	0.57149082	0.57015699	0.11341097	1.7312031	9.1898775	59.818497	2.125	58.572464	1.9565217	1158	9	0.1017621	0.32142857	0.49472472	0.30769232	7.7368579	1.0146308	14.155025	1.293768	2622	23	69210	17
913	12377149.36	2887681.721	12377152.33	2887684.896	51490	6	270522	86	0.078698635	0.17898023	0.076994851	0.16666667	2	1	0.5	6.6530056	1.4287713	4.6976972	3.3333333	0.13129064	0.91666669	0.13129064	0.91666669	0.57229584	0.55788589	0.11499635	1.298883	4.3430824	58.904926	2.3333333	57.662853	2.3225806	1158	10	0.10018153	0.33333334	0.49872428	0.2	7.6166887	1.0909091	14.167314	1.6264987	2622	31	68153	21
914	12377148.09	2887673.254	12377149.36	2887681.721	53636	10	280222	126	0.081520505	0.26222685	0.080203846	0.22222222	2	0.75	0.33333334	6.6441092	1.5085742	4.7373705	4	0.13342963	1.1058542	0.13342963	1.1058542	0.57312936	0.60528529	0.11671362	1.5085742	8.5614195	57.976665	2.2	56.736462	1.967742	1158	11	0.09857554	0.26666668	0.50291067	0.29411766	7.4945869	0.9042784	14.214588	1.4395257	2622	31	67079	22
915	12377144.89	2887666.301	12377148.09	2887673.254	55802	18	294906	184	0.085792281	0.31833911	0.08344274	0.27272728	4	1.25	0.5	6.6341939	1.5696367	4.7757959	5.3333335	0.13565829	1.5154221	0.13565829	1.5154221	0.57398623	0.68604112	0.11848602	1.8550252	7.6543593	57.040623	2	55.801678	1.5882353	1158	13	0.096956097	0.18181819	0.50722754	0.42857143	7.3714623	0.65988213	14.290522	1.2737888	2622	34	65996	24
916	12377220.43	2887743.051	12377220.43	2887743.054	6048	18	38604	184	0.011230444	0.31833911	0.009043792	0.27272728	4	1.25	0.5	6.7653899	1.5696367	4.6348705	5.3333335	0.11300907	1.5154221	0.11300907	1.5154221	0.5646764	0.68604112	0.10065553	1.8550252	0.002915474	68.272255	2	66.958427	1.5882353	1158	13	0.11638799	0.18181819	0.4631027	0.42857143	8.8488474	0.65988213	14.891876	1.2737888	2622	34	78991	24
917	12377215.83	2887731.462	12377220.43	2887743.051	3817	10	23500	124	0.006836479	0.27555555	0.005707698	0.22222222	2	0.75	0.33333334	6.7697906	1.5085742	4.5756946	4	0.11141304	1.1058542	0.11141304	1.1058542	0.56396413	0.60528529	0.099298492	1.5085742	12.467357	69.235954	2.2	67.921051	1.9333333	1158	11	0.11805528	0.26666668	0.4592275	0.29411766	8.9756098	0.9042784	14.788782	1.4395257	2622	30	80106	22
918	12377212.23	2887723.631	12377215.83	2887731.462	1596	6	13456	72	0.003914539	0.21301775	0.002386556	0.21428572	2	1	0.5	6.773983	1.4843777	4.5131707	3.2	0.10986695	0.8870222	0.10986695	0.8870222	0.5632661	0.54406804	0.09798114	1.4843777	8.6187258	70.196198	2.25	68.880623	2.2307692	1158	9	0.11971661	0.35714287	0.45542973	0.23076923	9.1019182	1.1273675	14.703675	1.47219	2622	26	81217	18
919	12377208.63	2887716.857	12377212.23	2887723.631	1188	6	11602	44	0.003375184	0.34375	0.001776459	0.40000001	2	1	0.5	6.7669024	1.5491613	4.4491534	2.6666667	0.10958225	0.84912294	0.10958225	0.84912294	0.5631367	0.51139158	0.097625092	2.1688259	7.6698575	70.375969	2	69.06102	1.875	1158	7	0.12002763	0.40000001	0.4540149	0.33333334	9.1255655	1.1776857	14.582346	1.0911623	2622	16	81425	12
920	12377202.07	2887715.799	12377208.63	2887716.857	2815	6	18922	40	0.005504675	0.40816328	0.004209371	0.40000001	2	1	0.5	6.7486715	1.5491613	4.4002633	2.6666667	0.11061721	0.84912294	0.11061721	0.84912294	0.56360584	0.51139158	0.098281622	2.1688259	6.6464958	69.726883	2	68.416473	1.7142857	1158	7	0.11890464	0.40000001	0.4553369	0.33333334	9.040185	1.1776857	14.423108	1.0911623	2622	14	80674	12
921	12377199.11	2887713.471	12377202.07	2887715.799	4732	6	27544	40	0.008012936	0.40816328	0.00707593	0.40000001	2	1	0.5	6.7419333	1.5491613	4.4274249	2.6666667	0.11200178	0.84912294	0.11200178	0.84912294	0.56422782	0.51139158	0.099412456	2.1688259	3.7686329	68.877266	2	67.572845	1.7142857	1158	7	0.11743472	0.40000001	0.45827413	0.33333334	8.9284296	1.1776857	14.306779	1.0911623	2622	14	79691	12
922	12377198.68	2887706.062	12377199.11	2887713.471	6720	6	36490	42	0.010615452	0.37333333	0.010048659	0.40000001	2	1	0.5	6.7367182	1.5491613	4.4791694	2.6666667	0.1134361	0.84912294	0.1134361	0.84912294	0.56486553	0.51139158	0.10060768	2.1688259	7.4203835	68.019012	2	66.720825	1.8	1158	7	0.11594985	0.40000001	0.46131882	0.33333334	8.8155365	1.1776857	14.212547	1.0911623	2622	15	78698	12
923	12377194.03	2887696.537	12377198.68	2887706.062	8734	6	45544	54	0.013249387	0.29916897	0.013060265	0.2857143	2	1	0.5	6.7285533	1.5306391	4.5145268	3	0.11492863	0.8619656	0.11492863	0.8619656	0.56552213	0.52832085	0.10180791	1.7493018	10.602381	67.148659	2.1428571	65.857361	2	1158	8	0.11444405	0.38095239	0.46450138	0.27272728	8.7010517	1.1601391	14.152143	1.2942394	2622	19	77691	15
924	12377194.03	2887696.537	12377195.51	2887693.574	10790	8	54788	76	0.015938597	0.34467119	0.016134676	0.2857143	2	0.83333331	0.40000001	6.7231297	1.5388472	4.576355	3.4285715	0.11648257	0.98558021	0.11648257	0.98558021	0.56619835	0.57015699	0.10310128	1.7312031	3.3131373	66.266205	2.125	64.981697	1.8571428	1158	9	0.11291731	0.32142857	0.46782479	0.30769232	8.5849752	1.0146308	14.119555	1.293768	2622	21	76670	17
925	12377195.51	2887693.574	12377197.52	2887692.301	12916	12	66807	100	0.019435091	0.37807184	0.01931376	0.33333334	3	1.1666666	0.5	6.7176394	1.563269	4.6315293	4	0.11817587	1.2222222	0.11817587	1.2222222	0.56692678	0.63092977	0.10451467	1.9540863	2.3789852	65.331032	2	64.050346	1.6521739	1158	10	0.11129936	0.25	0.47162592	0.40000001	8.4619646	0.81818181	14.157127	1.2090708	2622	23	75588	18
926	12377197.52	2887692.301	12377201.86	2887689.552	9227	12	53307	100	0.015507753	0.37807184	0.013797466	0.33333334	3	1.1666666	0.5	6.7106166	1.563269	4.6549516	4	0.11988807	1.2222222	0.11988807	1.2222222	0.56765473	0.63092977	0.10591811	1.9540863	5.137466	64.41227	2	63.136917	1.6521739	1158	10	0.10970981	0.25	0.47534326	0.40000001	8.3411131	0.81818181	14.15185	1.2090708	2622	23	74525	18
927	12377201.86	2887689.552	12377203.13	2887685.319	11313	8	65062	78	0.018927447	0.32231405	0.016916737	0.2857143	2	0.83333331	0.40000001	6.7016964	1.5388472	4.6557279	3.4285715	0.12161698	0.98558021	0.12161698	0.98558021	0.56838113	0.57015699	0.10730276	1.7312031	4.4197936	63.510803	2.125	62.241417	1.9090909	1158	9	0.10815018	0.32142857	0.47896782	0.30769232	8.2225361	1.0146308	14.105424	1.293768	2622	22	73482	17
928	12377202.49	2887676.006	12377203.13	2887685.319	13449	6	74704	68	0.02173244	0.2361111	0.020110775	0.21428572	2	1	0.5	6.6919694	1.4843777	4.6500049	3.2	0.12343977	0.8870222	0.12343977	0.8870222	0.56913787	0.54406804	0.10875295	1.4843777	9.3349228	62.587727	2.25	61.321892	2.1666667	1158	9	0.10655316	0.35714287	0.48282421	0.23076923	8.1011162	1.1273675	14.112747	1.47219	2622	24	72414	18
929	12377202.07	2887674.101	12377202.49	2887676.006	15642	8	84628	78	0.024619469	0.32231405	0.023390047	0.2857143	2	0.83333331	0.40000001	6.6838694	1.5388472	4.6812282	3.4285715	0.12536627	0.98558021	0.12536627	0.98558021	0.56992769	0.57015699	0.11031657	1.7312031	1.9514847	61.641315	2.125	60.376431	1.9090909	1158	9	0.10491577	0.32142857	0.48693237	0.30769232	7.9766273	1.0146308	14.173269	1.293768	2622	22	71319	17
930	12377201.97	2887673.671	12377202.07	2887674.101	17848	12	97109	100	0.028250368	0.37807184	0.026688758	0.33333334	3	1.1666666	0.5	6.67659	1.563269	4.717792	4	0.12737229	1.2222222	0.12737229	1.2222222	0.57073969	0.63092977	0.11195973	1.9540863	0.43986988	60.686256	2	59.421814	1.6521739	1158	10	0.10326342	0.25	0.49117288	0.40000001	7.8510013	0.81818181	14.261015	1.2090708	2622	23	70214	18
931	12377163.82	2887742.892	12377174.98	2887743.316	3969	12	26281	100	0.007645511	0.37807184	0.005934989	0.33333334	3	1.1666666	0.5	6.7852521	1.563269	4.5902309	4	0.11034245	1.2222222	0.11034245	1.2222222	0.56348163	0.63092977	0.098568909	1.9540863	11.161153	69.89801	2	68.59153	1.6521739	1158	10	0.11920071	0.25	0.45777643	0.40000001	9.0626955	0.81818181	14.759653	1.2090708	2622	23	80872	18
932	12377174.98	2887743.316	12377181.96	2887741.622	1802	8	14060	76	0.004090251	0.34467119	0.002694596	0.2857143	2	0.83333331	0.40000001	6.7919879	1.5388472	4.5563111	3.4285715	0.10886209	0.98558021	0.10886209	0.98558021	0.5628081	0.57015699	0.097343028	1.7312031	7.1874118	70.834915	2.125	69.524788	1.8571428	1158	9	0.12082165	0.32142857	0.45419356	0.30769232	9.1859341	1.0146308	14.736659	1.293768	2622	21	81956	17
933	12377181.96	2887741.622	12377194.87	2887740.564	972	6	10338	54	0.003007469	0.29916897	0.001453467	0.2857143	2	1	0.5	6.7982006	1.5306391	4.5170665	3	0.10743274	0.8619656	0.10743274	0.8619656	0.5621506	0.52832085	0.096152775	1.7493018	12.954907	71.764046	2.1428571	70.448891	2	1158	8	0.12242914	0.38095239	0.4507165	0.27272728	9.3081493	1.1601391	14.740845	1.2942394	2622	19	83031	15
934	12377194.87	2887740.564	12377199.95	2887739.294	2040	6	15186	46	0.00441782	0.31833911	0.003050486	0.40000001	2	1	0.5	6.7808723	1.5491613	4.4748631	2.6666667	0.10835518	0.84912294	0.10835518	0.84912294	0.5625757	0.51139158	0.096731178	2.1688259	5.2364411	71.161621	2	69.847824	1.9411764	1158	7	0.12138689	0.40000001	0.45164013	0.33333334	9.2289085	1.1776857	14.624214	1.0911623	2622	17	82334	12
935	12377199.95	2887739.294	12377206.51	2887738.447	3969	6	23914	72	0.006956917	0.21301775	0.005934989	0.21428572	2	1	0.5	6.7773819	1.4843777	4.5429239	3.2	0.10985597	0.8870222	0.10985597	0.8870222	0.56326115	0.54406804	0.098020509	1.4843777	6.616003	70.20311	2.25	68.89016	2.2307692	1158	9	0.11972857	0.35714287	0.45537531	0.23076923	9.102828	1.1273675	14.692335	1.47219	2622	26	81225	18
936	12377206.51	2887738.447	12377211.81	2887739.506	6195	10	33994	124	0.009889331	0.27555555	0.009263607	0.22222222	2	0.75	0.33333334	6.7716627	1.5085742	4.5894814	4	0.11140458	1.1058542	0.11140458	1.1058542	0.56396031	0.60528529	0.099318407	1.5085742	5.3965082	69.241142	2.2	67.92868	1.9333333	1158	11	0.11806425	0.26666668	0.4591864	0.29411766	8.9762917	0.9042784	14.77991	1.4395257	2622	30	80112	22
937	12377211.81	2887739.506	12377220.43	2887743.054	8431	18	49162	184	0.014301914	0.31833911	0.012607179	0.27272728	4	1.25	0.5	6.7659855	1.5696367	4.6388521	5.3333335	0.11300762	1.5154221	0.11300762	1.5154221	0.56467575	0.68604112	0.1006631	1.8550252	9.3219032	68.273117	2	66.960335	1.5882353	1158	13	0.11638948	0.18181819	0.46309581	0.42857143	8.8489609	0.65988213	14.890751	1.2737888	2622	34	78992	24
938	12376888.59	2887858.21	12376901.21	2887856.219	16100	10	75592	72	0.02199077	0.44444445	0.02407491	0.47619048	3	1.3333334	0.60000002	6.8164048	1.5306391	4.4318004	3	0.11893006	1.1492875	0.11893006	1.1492875	0.56724852	0.6131472	0.1067281	2.4490225	12.780707	64.92308	1.8571428	63.804729	1.5	1158	8	0.11059356	0.2857143	0.49340722	0.45454547	8.4083033	0.87010431	14.762326	1.0401675	2622	18	75116	13
939	12376901.21	2887856.219	12376918.41	2887853.243	13812	8	62628	66	0.018219361	0.4074074	0.020653581	0.38095239	2	0.83333331	0.40000001	6.8187838	1.5306391	4.3008771	3	0.11711846	0.98510355	0.11711846	0.98510355	0.56647295	0.56457502	0.10513903	2.0408521	17.453691	65.911842	2	64.794815	1.7222222	1158	8	0.11230423	0.33333334	0.48914737	0.36363637	8.5383635	1.0151217	14.618673	1.1403179	2622	18	76260	14
940	12376918.41	2887853.243	12376934.95	2887852.581	11520	6	52230	52	0.015194438	0.32098764	0.017226271	0.2857143	2	1	0.5	6.8205109	1.5306391	4.1374388	3	0.11535821	0.8619656	0.11535821	0.8619656	0.56570983	0.52832085	0.10358503	1.7493018	16.549725	66.902336	2.1428571	65.786423	1.9444444	1158	8	0.11401788	0.38095239	0.48492935	0.27272728	8.6686506	1.1601391	14.477791	1.2942394	2622	18	77406	15
941	12376934.95	2887852.581	12376948.18	2887855.227	9224	6	41814	42	0.012164278	0.37333333	0.01379298	0.40000001	2	1	0.5	6.822238	1.5491613	3.9880681	2.6666667	0.11364715	0.84912294	0.11364715	0.84912294	0.56495881	0.51139158	0.10207442	2.1688259	13.491201	67.894554	2	66.779556	1.8	1158	7	0.11573453	0.40000001	0.4807522	0.33333334	8.7991648	1.1776857	14.338198	1.0911623	2622	15	78554	12
942	12376948.18	2887855.227	12376960.74	2887856.881	6924	6	31382	38	0.009129463	0.44970414	0.010353707	0.40000001	2	1	0.5	6.8246174	1.5491613	3.8866611	2.6666667	0.11198325	0.84912294	0.11198325	0.84912294	0.56421953	0.51139158	0.10061501	2.1688259	12.67602	68.888504	2	67.774216	1.6153846	1158	7	0.11745416	0.40000001	0.47661501	0.33333334	8.9299068	1.1776857	14.198496	1.0911623	2622	13	79704	12
943	12376960.74	2887856.881	12376970.66	2887857.873	4620	6	20934	30	0.006089994	0.49586776	0.006908453	0.60000002	2	1	0.5	6.8263445	1.4874687	3.7579322	2	0.1103646	0.87255627	0.1103646	0.87255627	0.56349164	0.5	0.099185757	2.9749374	9.9713869	69.884186	1.8	68.770401	1.4545455	1158	6	0.11917679	0.40000001	0.47251692	0.42857143	9.0608768	1.146058	14.059258	0.87540293	2622	11	80856	9
944	12376970.66	2887857.873	12376977.94	2887857.873	2312	4	10472	16	0.003046451	0.39506173	0.003457217	0.66666669	2	1.5	0.66666669	6.8280716	1.4575424	3.6391003	1.6	0.10878938	0.70398736	0.10878938	0.70398736	0.56277484	0.36907023	0.097794816	3.6438563	7.2761002	70.881592	1.75	69.768112	1.4444444	1158	5	0.1209024	0.5	0.46845704	0.40000001	9.1920729	1.42048	13.919076	0.79481012	2622	9	82010	7
945	12376977.94	2887857.873	12376990.84	2887857.873	0	0	2619	4	0.000761904	0.1632653	0	0	1	0.5	0.5	6.8297987	1.5	3.5290661	1.3333334	0.10725589	0.33333334	0.10725589	0.33333334	0.5620687	0	0.096440673	3	12.8984	71.88073	2	70.767357	1.7142857	1158	4	0.12263101	1	0.4644345	0	9.3234978	3	13.777084	0.81028318	2622	7	83166	6
946	12376178.35	2887757.957	12376178.35	2887758.373	23072	12	113895	103	0.033133648	0.3576389	0.034500394	0.33333334	3	1.1666666	0.5	6.1713047	1.563269	9.4421024	4	0.18191488	1.2222222	0.18191488	1.2222222	0.58959937	0.63092977	0.14780192	1.9540863	0.41569999	42.79084	2	42.660564	1.7083334	1158	10	0.07230249	0.25	0.47139531	0.40000001	5.4970765	0.81818181	9.6638889	1.2090708	2622	24	49509	18
947	12376178.35	2887748.697	12376178.35	2887757.957	21008	8	102158	76	0.029719193	0.34467119	0.031414021	0.2857143	2	0.83333331	0.40000001	6.1805611	1.5388472	9.0471907	3.4285715	0.17811333	0.98558021	0.17811333	0.98558021	0.58844721	0.57015699	0.14493023	1.7312031	9.2603998	43.6828	2.125	43.554157	1.8571428	1158	9	0.073845677	0.32142857	0.46637851	0.30769232	5.6144032	1.0146308	9.6255884	1.293768	2622	21	50541	17
948	12376174.39	2887738.378	12376178.35	2887748.697	18984	6	92984	54	0.027050348	0.29916897	0.028387459	0.2857143	2	1	0.5	6.1900969	1.5306391	8.7014151	3	0.1745401	0.8619656	0.1745401	0.8619656	0.58734584	0.52832085	0.14224178	1.7493018	11.055687	44.55661	2.1428571	44.428299	2	1158	8	0.075357459	0.38095239	0.4616954	0.27272728	5.7293425	1.1601391	9.6034565	1.2942394	2622	19	51552	15
949	12376170.68	2887730.176	12376174.39	2887738.378	17011	6	84038	42	0.02444783	0.37333333	0.025437161	0.40000001	2	1	0.5	6.2016559	1.5491613	8.406889	2.6666667	0.17114404	0.84912294	0.17114404	0.84912294	0.58628196	0.51139158	0.13973455	2.1688259	8.999752	45.420918	2	45.292908	1.8	1158	7	0.076852798	0.40000001	0.45722884	0.33333334	5.8430314	1.1776857	9.5942354	1.0911623	2622	15	52552	12
950	12376170.68	2887730.176	12376170.95	2887722.503	15148	6	75586	40	0.021989025	0.40816328	0.02265135	0.40000001	2	1	0.5	6.2136469	1.5491613	8.1351662	2.6666667	0.168189	0.84912294	0.168189	0.84912294	0.58534205	0.51139158	0.13758729	2.1688259	7.6774611	46.201382	2	46.074371	1.7142857	1158	7	0.078203082	0.40000001	0.45386952	0.33333334	5.9456921	1.1776857	9.5816822	1.0911623	2622	14	53455	12
951	12376170.95	2887722.503	12376175.18	2887711.919	13376	6	67540	40	0.019648332	0.40816328	0.020001614	0.40000001	2	1	0.5	6.2271519	1.5491613	7.8941741	2.6666667	0.16539022	0.84912294	0.16539022	0.84912294	0.5844394	0.51139158	0.13559178	2.1688259	11.398648	46.966293	2	46.840961	1.7142857	1158	7	0.079526454	0.40000001	0.45076475	0.33333334	6.0463066	1.1776857	9.589839	1.0911623	2622	14	54340	12
952	12376175.18	2887711.919	12376177.3	2887706.099	11728	6	60022	40	0.01746124	0.40816328	0.017537301	0.40000001	2	1	0.5	6.2421446	1.5491613	7.6787763	2.6666667	0.16286983	0.84912294	0.16286983	0.84912294	0.58361578	0.51139158	0.13384692	2.1688259	6.193717	47.677616	2	47.556446	1.7142857	1158	7	0.080757119	0.40000001	0.44835547	0.33333334	6.1398726	1.1776857	9.6166821	1.0911623	2622	14	55163	12
953	12376177.3	2887706.099	12376178.62	2887700.542	10187	6	52964	40	0.015407969	0.40816328	0.015232989	0.40000001	2	1	0.5	6.2591329	1.5491613	7.543416	2.6666667	0.16058034	0.84912294	0.16058034	0.84912294	0.58285856	0.51139158	0.13232453	2.1688259	5.7116141	48.343128	2	48.228451	1.7142857	1158	7	0.081908524	0.40000001	0.44652817	0.33333334	6.2274127	1.1776857	9.6589699	1.0911623	2622	14	55933	12
954	12376177.23	2887694.979	12376178.62	2887700.542	8662	6	45980	40	0.013376226	0.40816328	0.012952601	0.40000001	2	1	0.5	6.2749844	1.5491613	7.4308009	2.6666667	0.15837711	0.84912294	0.15837711	0.84912294	0.58212149	0.51139158	0.13083948	2.1688259	5.7343187	49.001728	2	48.894356	1.7142857	1158	7	0.083047971	0.40000001	0.44481432	0.33333334	6.3140435	1.1776857	9.7230444	1.0911623	2622	14	56695	12
955	12376177.23	2887694.979	12376177.71	2887689.105	8240	6	44092	40	0.01282698	0.40816328	0.012321569	0.40000001	2	1	0.5	6.2769156	1.5491613	6.9415007	2.6666667	0.15777485	0.84912294	0.15777485	0.84912294	0.58191854	0.51139158	0.13038203	2.1688259	5.8929801	49.184959	2	49.075516	1.7142857	1158	7	0.083364986	0.40000001	0.44857123	0.33333334	6.3381457	1.1776857	9.7045393	1.0911623	2622	14	56907	12
956	12376177.71	2887689.105	12376180.25	2887684.977	8985	6	47580	40	0.013841688	0.40816328	0.013435595	0.40000001	2	1	0.5	6.2579107	1.5491613	6.9538035	2.6666667	0.15887773	0.84912294	0.15887773	0.84912294	0.5822897	0.51139158	0.13089594	2.1688259	4.846427	48.850475	2	48.73074	1.7142857	1158	7	0.082786292	0.40000001	0.44656369	0.33333334	6.294148	1.1776857	9.5992117	1.0911623	2622	14	56520	12
957	12376180.25	2887684.977	12376187.55	2887675.77	9825	6	51500	40	0.014982071	0.40816328	0.014691677	0.40000001	2	1	0.5	6.2403054	1.5491613	7.025032	2.6666667	0.1600806	0.84912294	0.1600806	0.84912294	0.58269209	0.51139158	0.13151592	2.1688259	11.75179	48.490925	2	48.360794	1.7142857	1158	7	0.082164228	0.40000001	0.44480035	0.33333334	6.2468534	1.1776857	9.5242147	1.0911623	2622	14	56104	12
958	12376187.55	2887675.77	12376190.57	2887669.42	10790	6	55978	40	0.016284784	0.40816328	0.016134676	0.40000001	2	1	0.5	6.2236314	1.5491613	7.101687	2.6666667	0.16150913	0.84912294	0.16150913	0.84912294	0.58316678	0.51139158	0.13233502	2.1688259	7.0300236	48.070873	2	47.930969	1.7142857	1158	7	0.081437498	0.40000001	0.44370785	0.33333334	6.1916008	1.1776857	9.4635782	1.0911623	2622	14	55618	12
959	12376190.57	2887669.42	12376195.33	2887664.181	11874	6	60976	42	0.017738773	0.37333333	0.01775562	0.40000001	2	1	0.5	6.2091503	1.5491613	7.2348523	2.6666667	0.1631296	0.84912294	0.1631296	0.84912294	0.58370113	0.51139158	0.1333518	2.1688259	7.0799284	47.603283	2	47.454617	1.8	1158	7	0.080628522	0.40000001	0.44315353	0.33333334	6.1300955	1.1776857	9.4219856	1.0911623	2622	15	55077	12
960	12376195.33	2887664.181	12376204.06	2887660.689	12999	6	66156	54	0.019245706	0.29916897	0.019437874	0.2857143	2	1	0.5	6.1932731	1.5306391	7.3846502	3	0.16487251	0.8619656	0.16487251	0.8619656	0.58427107	0.52832085	0.13443196	1.7493018	9.4038906	47.11063	2.1428571	46.954617	2	1158	8	0.079776175	0.38095239	0.44288385	0.27272728	6.0652928	1.1601391	9.394681	1.2942394	2622	19	54507	15
961	12376204.06	2887660.689	12376213.58	2887658.625	14158	8	71482	76	0.020795114	0.34467119	0.021170968	0.2857143	2	0.83333331	0.40000001	6.1788797	1.5388472	7.5731425	3.4285715	0.16668463	0.98558021	0.16668463	0.98558021	0.58485842	0.57015699	0.13559368	1.7312031	9.7460194	46.609333	2.125	46.446606	1.8571428	1158	9	0.078908883	0.32142857	0.44270778	0.30769232	5.9993534	1.0146308	9.3904991	1.293768	2622	21	53927	17
962	12376213.58	2887658.625	12376226.57	2887657.407	15684	12	80611	100	0.023450868	0.37807184	0.02345285	0.33333334	3	1.1666666	0.5	6.1681986	1.563269	7.7953835	4	0.16913334	1.2222222	0.16913334	1.2222222	0.58564389	0.63092977	0.13734783	1.9540863	13.043139	45.949005	2	45.779556	1.6521739	1158	10	0.077766448	0.25	0.44448718	0.40000001	5.9124951	0.81818181	9.3996611	1.2090708	2622	23	53163	18
963	12376368.1	2887831.054	12376377.62	2887823.381	0	0	2619	4	0.000761904	0.1632653	0	0	1	0.5	0.5	6.3317637	1.5	3.5153797	1.3333334	0.11276134	0.33333334	0.11276134	0.33333334	0.56456637	0	0.093997516	3	12.231146	68.420052	2	68.118996	1.7142857	1158	4	0.11664369	1	0.38279858	0	8.868288	3	10.302179	0.81028318	2622	7	79162	6
964	12376377.62	2887823.381	12376383.18	2887823.117	2312	4	10472	16	0.003046451	0.39506173	0.003457217	0.66666669	2	1.5	0.66666669	6.3300366	1.4575424	3.6498277	1.6	0.11445755	0.70398736	0.11445755	0.70398736	0.56531566	0.36907023	0.095385469	3.6438563	5.5624967	67.420914	1.75	67.119759	1.4444444	1158	5	0.11491508	0.5	0.38689038	0.40000001	8.7368641	1.42048	10.39375	0.79481012	2622	9	78006	7
965	12376383.18	2887823.117	12376396.41	2887826.556	4620	6	20934	30	0.006089994	0.49586776	0.006908453	0.60000002	2	1	0.5	6.3283095	1.4874687	3.797595	2	0.1162025	0.87255627	0.1162025	0.87255627	0.56607705	0.5	0.096813254	2.9749374	13.669037	66.423508	1.8	66.122047	1.4545455	1158	6	0.11318946	0.40000001	0.39102978	0.42857143	8.6056671	1.146058	10.482617	0.87540293	2622	11	76852	9
966	12376396.41	2887826.556	12376403.55	2887828.408	6924	6	31382	40	0.009129463	0.40816328	0.010353707	0.40000001	2	1	0.5	6.3265824	1.5491613	3.9607644	2.6666667	0.11799831	0.84912294	0.11799831	0.84912294	0.56685084	0.51139158	0.098282613	2.1688259	7.3799834	65.427834	2	65.125854	1.7142857	1158	7	0.11146683	0.40000001	0.39521807	0.33333334	8.4746971	1.1776857	10.569699	1.0911623	2622	14	75700	12
967	12376403.55	2887828.408	12376414.14	2887830.789	9224	6	41814	54	0.012164278	0.29916897	0.01379298	0.2857143	2	1	0.5	6.3235517	1.5306391	4.0430799	3	0.11984724	0.8619656	0.11984724	0.8619656	0.56763744	0.52832085	0.099774808	1.7493018	10.847873	64.433884	2.1428571	64.131195	2	1158	8	0.1097472	0.38095239	0.39945668	0.27272728	8.343955	1.1601391	10.65715	1.2942394	2622	19	74550	15
968	12376414.14	2887830.789	12376423.13	2887829.731	11520	8	52228	76	0.015193856	0.34467119	0.017226271	0.2857143	2	0.83333331	0.40000001	6.3200974	1.5388472	4.1178002	3.4285715	0.12175165	0.98558021	0.12175165	0.98558021	0.56843734	0.57015699	0.10130492	1.7312031	9.0579367	63.441658	2.125	63.138062	1.8571428	1158	9	0.10803055	0.32142857	0.40374696	0.30769232	8.2134409	1.0146308	10.744973	1.293768	2622	21	73402	17
969	12376423.13	2887829.731	12376427.63	2887830.789	13812	12	65209	103	0.01897021	0.3576389	0.020653581	0.33333334	3	1.1666666	0.5	6.3162198	1.563269	4.1835766	4	0.12371409	1.2222222	0.12371409	1.2222222	0.56925094	0.63092977	0.10287466	1.9540863	4.6207256	62.451168	2	62.146454	1.7083334	1158	10	0.10631689	0.25	0.40809038	0.40000001	8.0831537	0.81818181	10.834195	1.2090708	2622	24	72256	18
970	12376427.63	2887830.789	12376429.75	2887836.875	20664	12	96301	103	0.02801531	0.3576389	0.030899623	0.33333334	3	1.1666666	0.5	6.3159051	1.563269	4.1783271	4	0.12371931	1.2222222	0.12371931	1.2222222	0.56925309	0.63092977	0.10287387	1.9540863	6.4431148	62.448574	2	62.144165	1.7083334	1158	10	0.10631241	0.25	0.40811536	0.40000001	8.0828123	0.81818181	10.841705	1.2090708	2622	24	72253	18
971	12376429.75	2887836.875	12376429.75	2887846.135	18384	8	83380	76	0.02425641	0.34467119	0.027490258	0.2857143	2	0.83333331	0.40000001	6.3197823	1.5388472	4.1127596	3.4285715	0.12176682	0.98558021	0.12176682	0.98558021	0.56844366	0.57015699	0.1013125	1.7312031	9.2603998	63.43388	2.125	63.131199	1.8571428	1158	9	0.10801709	0.32142857	0.40382123	0.30769232	8.2124176	1.0146308	10.767101	1.293768	2622	21	73393	17
972	12376428.95	2887861.217	12376429.75	2887846.135	16100	6	73014	54	0.021240795	0.29916897	0.02407491	0.2857143	2	1	0.5	6.3239746	1.5306391	4.055171	3	0.11987174	0.8619656	0.11987174	0.8619656	0.56764781	0.52832085	0.099801883	1.7493018	15.102177	64.420914	2.1428571	64.119759	2	1158	8	0.10972477	0.38095239	0.39957941	0.27272728	8.3422499	1.1601391	10.69354	1.2942394	2622	19	74535	15
973	12376427.1	2887880.267	12376428.95	2887861.217	13812	6	62630	42	0.018219944	0.37333333	0.020653581	0.40000001	2	1	0.5	6.3278522	1.5491613	3.9954686	2.6666667	0.11803156	0.84912294	0.11803156	0.84912294	0.56686509	0.51139158	0.098330043	2.1688259	19.139822	65.409683	2	65.10984	1.8	1158	7	0.11143544	0.40000001	0.39538845	0.33333334	8.4723101	1.1776857	10.620729	1.0911623	2622	15	75679	12
974	12376427.1	2887880.267	12376427.37	2887887.675	11520	6	52230	40	0.015194438	0.40816328	0.017226271	0.40000001	2	1	0.5	6.3308835	1.5491613	3.9161394	2.6666667	0.11624397	0.84912294	0.11624397	0.84912294	0.56609499	0.51139158	0.096887186	2.1688259	7.4131236	66.400169	2	66.101448	1.7142857	1158	7	0.11314909	0.40000001	0.39124697	0.33333334	8.6025972	1.1776857	10.548451	1.0911623	2622	14	76825	12
975	12376427.37	2887887.675	12376442.98	2887891.379	9224	6	41814	40	0.012164278	0.40816328	0.01379298	0.40000001	2	1	0.5	6.3332624	1.5491613	3.7992523	2.6666667	0.11450672	0.84912294	0.11450672	0.84912294	0.56533724	0.51139158	0.09547507	2.1688259	16.043941	67.392395	2	67.094582	1.7142857	1158	7	0.11486574	0.40000001	0.38715366	0.33333334	8.7331123	1.1776857	10.475846	1.0911623	2622	14	77973	12
976	12376442.98	2887891.379	12376455.68	2887896.406	6924	6	31382	38	0.009129463	0.44970414	0.010353707	0.40000001	2	1	0.5	6.3349895	1.5491613	3.6525607	2.6666667	0.11281774	0.84912294	0.11281774	0.84912294	0.56459147	0.51139158	0.094092451	2.1688259	13.65876	68.386345	2	68.089249	1.6153846	1158	7	0.11658537	0.40000001	0.38310719	0.33333334	8.8638544	1.1776857	10.402289	1.0911623	2622	13	79123	12
977	12376455.68	2887896.406	12376462.82	2887900.64	4620	6	20934	30	0.006089994	0.49586776	0.006908453	0.60000002	2	1	0.5	6.3367167	1.4874687	3.5189927	2	0.11117506	0.87255627	0.11117506	0.87255627	0.5638572	0.5	0.092747673	2.9749374	8.3039484	69.382019	1.8	69.085434	1.4545455	1158	6	0.118308	0.40000001	0.37910631	0.42857143	8.9948235	1.146058	10.326506	0.87540293	2622	11	80275	9
978	12376462.82	2887900.64	12376467.58	2887903.285	2312	4	10472	16	0.003046451	0.39506173	0.003457217	0.66666669	2	1.5	0.66666669	6.3384438	1.4575424	3.396863	1.6	0.10957679	0.70398736	0.10957679	0.70398736	0.56313419	0.36907023	0.091439225	3.6438563	5.4480882	70.379433	1.75	70.083145	1.4444444	1158	5	0.12003361	0.5	0.37514985	0.40000001	9.1260204	1.42048	10.247837	0.79481012	2622	9	81429	7
979	12376467.58	2887903.285	12376477.9	2887905.667	0	0	2619	4	0.000761904	0.1632653	0	0	1	0.5	0.5	6.3401709	1.5	3.2847624	1.3333334	0.10802118	0.33333334	0.10802118	0.33333334	0.56242216	0	0.090165645	3	10.589909	71.378563	2	71.082382	1.7142857	1158	4	0.12176222	1	0.37123662	0	9.2574444	3	10.16551	0.81028318	2622	7	82585	6
980	12376448.03	2887818.016	12376453.3	2887803.537	87358	12	428338	103	0.12460952	0.3576389	0.13062957	0.33333334	3	1.1666666	0.5	6.2774987	1.563269	4.4998879	4	0.13874392	1.2222222	0.13874392	1.2222222	0.57515377	0.63092977	0.11466565	1.9540863	15.405496	55.794296	2	55.471397	1.7083334	1158	10	0.094799817	0.25	0.43777546	0.40000001	7.2075233	0.81818181	10.84525	1.2090708	2622	24	64554	18
981	12376453.3	2887803.537	12376458.06	2887790.837	89288	8	439323	76	0.12780522	0.34467119	0.13351557	0.2857143	2	0.83333331	0.40000001	6.2655654	1.5388472	4.4627495	3.4285715	0.14089072	0.98558021	0.14089072	0.98558021	0.57595354	0.57015699	0.11621856	1.7312031	13.563641	54.959377	2.125	54.633869	1.8571428	1158	9	0.093355328	0.32142857	0.44111329	0.30769232	7.0976996	1.0146308	10.66163	1.293768	2622	21	63588	17
982	12376457.79	2887786.075	12376458.06	2887790.837	91224	6	448129	54	0.130367	0.29916897	0.13641053	0.2857143	2	1	0.5	6.2526731	1.5306391	4.4226155	3	0.14310965	0.8619656	0.14310965	0.8619656	0.57676983	0.52832085	0.11780605	1.7493018	4.769845	54.12273	2.1428571	53.794811	2	1158	8	0.091907836	0.38095239	0.4445278	0.27272728	6.987649	1.1601391	10.493992	1.2942394	2622	19	62620	15
983	12376456.47	2887783.429	12376457.79	2887786.075	93178	6	457017	42	0.13295265	0.37333333	0.13933243	0.40000001	2	1	0.5	6.239131	1.5491613	4.3803873	2.6666667	0.14541641	0.84912294	0.14541641	0.84912294	0.57760745	0.51139158	0.11944573	2.1688259	2.9581838	53.280033	2	52.949276	1.8	1158	7	0.090449885	0.40000001	0.44806695	0.33333334	6.8768029	1.1776857	10.345325	1.0911623	2622	15	61645	12
984	12376456.47	2887783.429	12376458.06	2887775.756	95149	6	465981	40	0.13556039	0.40816328	0.14227973	0.40000001	2	1	0.5	6.2261467	1.5491613	4.3460722	2.6666667	0.14782113	0.84912294	0.14782113	0.84912294	0.57846922	0.51139158	0.12116832	2.1688259	7.8354034	52.429558	2	52.09573	1.7142857	1158	7	0.088978477	0.40000001	0.4517529	0.33333334	6.7649331	1.1776857	10.215048	1.0911623	2622	14	60661	12
985	12376458.06	2887775.756	12376458.85	2887768.612	97127	6	474977	40	0.13817745	0.40816328	0.14523751	0.40000001	2	1	0.5	6.2158051	1.5491613	4.3288207	2.6666667	0.15031697	0.84912294	0.15031697	0.84912294	0.57935154	0.51139158	0.12300953	2.1688259	7.1877561	51.575626	2	51.239132	1.7142857	1158	7	0.087501086	0.40000001	0.45554358	0.33333334	6.6526084	1.1776857	10.096735	1.0911623	2622	14	59673	12
986	12376458.85	2887768.612	12376463.35	2887767.554	99137	6	484121	40	0.14083758	0.40816328	0.14824313	0.40000001	2	1	0.5	6.2053475	1.5491613	4.3157411	2.6666667	0.15294375	0.84912294	0.15294375	0.84912294	0.58026731	0.51139158	0.12494858	2.1688259	4.6207256	50.707001	2	50.367275	1.7142857	1158	7	0.085998274	0.40000001	0.45956436	0.33333334	6.5383515	1.1776857	10.000165	1.0911623	2622	14	58668	12
987	12376463.35	2887767.554	12376469.44	2887769.406	101178	6	493405	40	0.14353842	0.40816328	0.15129511	0.40000001	2	1	0.5	6.1961184	1.5491613	4.3415732	2.6666667	0.1557053	0.84912294	0.1557053	0.84912294	0.58121634	0.51139158	0.12701549	2.1688259	6.3610992	49.825409	2	49.482456	1.7142857	1158	7	0.084473029	0.40000001	0.46380332	0.33333334	6.422389	1.1776857	9.9218512	1.0911623	2622	14	57648	12
988	12376469.44	2887769.406	12376474.73	2887770.729	103223	6	502709	40	0.14624509	0.40816328	0.15435307	0.40000001	2	1	0.5	6.1855769	1.5491613	4.3721447	2.6666667	0.15857412	0.84912294	0.15857412	0.84912294	0.58218771	0.51139158	0.12913568	2.1688259	5.4544563	48.942093	2	48.596111	1.7142857	1158	7	0.082944795	0.40000001	0.46814263	0.33333334	6.3061991	1.1776857	9.8569107	1.0911623	2622	14	56626	12
989	12376474.73	2887770.729	12376480.02	2887769.935	105287	6	512109	42	0.14897968	0.37333333	0.15743944	0.40000001	2	1	0.5	6.175086	1.5491613	4.4132595	2.6666667	0.16158032	0.84912294	0.16158032	0.84912294	0.58319038	0.51139158	0.13136068	2.1688259	5.3508925	48.050129	2	47.70023	1.8	1158	7	0.081401609	0.40000001	0.47266299	0.33333334	6.1888723	1.1776857	9.8107214	1.0911623	2622	15	55594	12
990	12376480.02	2887769.935	12376482.93	2887767.554	107367	6	521589	54	0.15173754	0.29916897	0.16054974	0.2857143	2	1	0.5	6.1641192	1.5306391	4.4587064	3	0.16472739	0.8619656	0.16472739	0.8619656	0.58422381	0.52832085	0.13368136	1.7493018	3.7604544	47.151253	2.1428571	46.796337	2	1158	8	0.079846457	0.38095239	0.47735059	0.27272728	6.0706363	1.1601391	9.7821217	1.2942394	2622	19	54554	15
991	12376482.93	2887767.554	12376497.64	2887732.119	109446	8	531065	76	0.15449424	0.34467119	0.16365854	0.2857143	2	0.83333331	0.40000001	6.1538672	1.5388472	4.5063291	3.4285715	0.16799946	0.98558021	0.16799946	0.98558021	0.58528131	0.57015699	0.13611005	1.7312031	38.36657	46.252377	2.125	45.892448	1.8571428	1158	9	0.078291312	0.32142857	0.48213172	0.30769232	5.9523997	1.0146308	9.7638779	1.293768	2622	21	53514	17
[truncated: 166 more rows]
